# Supplementary material for: Behavioral health conditions and potentially preventable diabetes-related hospitalizations in the United States: Findings from a national sample of commercial claims data
Source: PLoS One. 2019 Feb 28;14(2):e0212955. doi: 10.1371/journal.pone.0212955 (PMC6394977; doi:10.1371/journal.pone.0212955)
Supplement: S1 File — This file contains information about how individuals with diabetes were identified for the study. (XLSX) [file pone.0212955.s001.xlsx]

## Sheet: Overview
Supplemental File S1: Overview of Diabetes Variable
Variable	Role	Source	Logic
Diabetes	Individuals were required to have diabetes by this definition to be included in the analysis	Diabetes was identified within the medical and pharmacy claims data using a combination of ICD-9-CM diagnosis codes and National Drug Codes (NDCs). See the following tabs for details.	One of the following conditions must be met: 1) A diabetes diagnosis must be present on >=1 inpatient facility claim or >=2 dates of service on other types of claims. Laboratory, DME, ambulance, and other transportation claims were not considered. -OR- 2) One or more diabetes-related prescriptions are filled. Based on a proxy of HEDIS logic (https://www.qualitymeasures.ahrq.gov/content.aspx?id=49…

## Sheet: Diabetes Dx
Diabetes - Diagnoses (medications on next tab)
ICD-9	ICD-9 Description
250.00	Diabetes mellitus without mention of complication, type II or unspecified type, not stated as uncontrolled
250.01	Diabetes mellitus without mention of complication, type I [juvenile type], not stated as uncontrolled
250.02	Diabetes mellitus without mention of complication, type II or unspecified type, uncontrolled
250.03	Diabetes mellitus without mention of complication, type I [juvenile type], uncontrolled
250.10	Diabetes with ketoacidosis, type II or unspecified type, not stated as uncontrolled
250.11	Diabetes with ketoacidosis, type I [juvenile type], not stated as uncontrolled
250.12	Diabetes with ketoacidosis, type II or unspecified type, uncontrolled
250.13	Diabetes with ketoacidosis, type I [juvenile type], uncontrolled
250.20	Diabetes with hyperosmolarity, type II or unspecified type, not stated as uncontrolled
250.21	Diabetes with hyperosmolarity, type I [juvenile type], not stated as uncontrolled
250.22	Diabetes with hyperosmolarity, type II or unspecified type, uncontrolled
250.23	Diabetes with hyperosmolarity, type I [juvenile type], uncontrolled
250.30	Diabetes with other coma, type II or unspecified type, not stated as uncontrolled
250.31	Diabetes with other coma, type I [juvenile type], not stated as uncontrolled
250.32	Diabetes with other coma, type II or unspecified type, uncontrolled
250.33	Diabetes with other coma, type I [juvenile type], uncontrolled
250.40	Diabetes with renal manifestations, type II or unspecified type, not stated as uncontrolled
250.41	Diabetes with renal manifestations, type I [juvenile type], not stated as uncontrolled
250.42	Diabetes with renal manifestations, type II or unspecified type, uncontrolled
250.43	Diabetes with renal manifestations, type I [juvenile type], uncontrolled
250.50	Diabetes with ophthalmic manifestations, type II or unspecified type, not stated as uncontrolled
250.51	Diabetes with ophthalmic manifestations, type I [juvenile type], not stated as uncontrolled
250.52	Diabetes with ophthalmic manifestations, type II or unspecified type, uncontrolled
250.53	Diabetes with ophthalmic manifestations, type I [juvenile type], uncontrolled
250.60	Diabetes with neurological manifestations, type II or unspecified type, not stated as uncontrolled
250.61	Diabetes with neurological manifestations, type I [juvenile type], not stated as uncontrolled
250.62	Diabetes with neurological manifestations, type II or unspecified type, uncontrolled
250.63	Diabetes with neurological manifestations, type I [juvenile type], uncontrolled
250.70	Diabetes with peripheral circulatory disorders, type II or unspecified type, not stated as uncontrolled
250.71	Diabetes with peripheral circulatory disorders, type I [juvenile type], not stated as uncontrolled
250.72	Diabetes with peripheral circulatory disorders, type II or unspecified type, uncontrolled
250.73	Diabetes with peripheral circulatory disorders, type I [juvenile type], uncontrolled
250.80	Diabetes with other specified manifestations, type II or unspecified type, not stated as uncontrolled
250.81	Diabetes with other specified manifestations, type I [juvenile type], not stated as uncontrolled
250.82	Diabetes with other specified manifestations, type II or unspecified type, uncontrolled
250.83	Diabetes with other specified manifestations, type I [juvenile type], uncontrolled
250.90	Diabetes with unspecified complication, type II or unspecified type, not stated as uncontrolled
250.91	Diabetes with unspecified complication, type I [juvenile type], not stated as uncontrolled
250.92	Diabetes with unspecified complication, type II or unspecified type, uncontrolled
250.93	Diabetes with unspecified complication, type I [juvenile type], uncontrolled
357.2	Polyneuropathy in diabetes
362.01	Background diabetic retinopathy
362.02	Proliferative diabetic retinopathy
362.03	Nonproliferative diabetic retinopathy NOS
362.04	Mild nonproliferative diabetic retinopathy
362.05	Moderate nonproliferative diabetic retinopathy
362.06	Severe nonproliferative diabetic retinopathy
362.07	Diabetic macular edema
366.41	Diabetic cataract

## Sheet: Diabetes Rx
Diabetes - Medications (Diagnoses on previous tab)
GENERIC NAME	BRAND NAME	DRUG GROUP
Acarbose Tab 100 MG	ACARBOSE TAB 100MG	*ANTIDIABETICS*
Acarbose Tab 100 MG	PRECOSE TAB 100MG	*ANTIDIABETICS*
Acarbose Tab 25 MG	ACARBOSE TAB 25MG	*ANTIDIABETICS*
Acarbose Tab 25 MG	PRECOSE TAB 25MG	*ANTIDIABETICS*
Acarbose Tab 25 MG	PRECOSE TAB 25MG	*ANTIDIABETICS*
Acarbose Tab 50 MG	ACARBOSE TAB 50MG	*ANTIDIABETICS*
Acarbose Tab 50 MG	PRECOSE TAB 50MG	*ANTIDIABETICS*
Miglitol Tab 100 MG	GLYSET TAB 100MG	*ANTIDIABETICS*
Miglitol Tab 100 MG	MIGLITOL TAB 100MG	*ANTIDIABETICS*
Miglitol Tab 25 MG	GLYSET TAB 25MG	*ANTIDIABETICS*
Miglitol Tab 25 MG	MIGLITOL TAB 25MG	*ANTIDIABETICS*
Miglitol Tab 50 MG	GLYSET TAB 50MG	*ANTIDIABETICS*
Miglitol Tab 50 MG	MIGLITOL TAB 50MG	*ANTIDIABETICS*
Pramlintide Acetate Inj 600 MCG/ML (Base Equiv)	SYMLIN INJ 600MCG	*ANTIDIABETICS*
Pramlintide Acetate Pen-inj 1500 MCG/1.5ML (1000 MCG/ML)	SYMLINPEN 60 INJ 1000MCG	*ANTIDIABETICS*
Pramlintide Acetate Pen-inj 2700 MCG/2.7ML (1000 MCG/ML)	SYMLNPEN 120 INJ 1000MCG	*ANTIDIABETICS*
Sitagliptin-Simvastatin Tab 100-10 MG	JUVISYNC TAB 100-10MG	*ANTIDIABETICS*
Sitagliptin-Simvastatin Tab 100-20 MG	JUVISYNC TAB 100-20MG	*ANTIDIABETICS*
Sitagliptin-Simvastatin Tab 100-40 MG	JUVISYNC TAB 100-40MG	*ANTIDIABETICS*
Sitagliptin-Simvastatin Tab 50-10 MG	JUVISYNC TAB 50-10MG	*ANTIDIABETICS*
Sitagliptin-Simvastatin Tab 50-20 MG	JUVISYNC TAB 50-20MG	*ANTIDIABETICS*
Sitagliptin-Simvastatin Tab 50-40 MG	JUVISYNC TAB 50-40MG	*ANTIDIABETICS*
Alogliptin-Pioglitazone Tab 12.5-15 MG	ALOG/PIOGLIP TAB 12.5-15	*ANTIDIABETICS*
Alogliptin-Pioglitazone Tab 12.5-15 MG	OSENI TAB 12.5-15	*ANTIDIABETICS*
Alogliptin-Pioglitazone Tab 12.5-30 MG	ALOG/PIOGLIP TAB 12.5-30	*ANTIDIABETICS*
Alogliptin-Pioglitazone Tab 12.5-30 MG	OSENI TAB 12.5-30	*ANTIDIABETICS*
Alogliptin-Pioglitazone Tab 12.5-45 MG	ALOG/PIOGLIT TAB 12.5-45	*ANTIDIABETICS*
Alogliptin-Pioglitazone Tab 12.5-45 MG	OSENI TAB 12.5-45	*ANTIDIABETICS*
Alogliptin-Pioglitazone Tab 25-15 MG	ALOG/PIOGLIT TAB 25-15MG	*ANTIDIABETICS*
Alogliptin-Pioglitazone Tab 25-15 MG	OSENI TAB 25-15MG	*ANTIDIABETICS*
Alogliptin-Pioglitazone Tab 25-30 MG	ALOG/PIOGLIT TAB 25-30MG	*ANTIDIABETICS*
Alogliptin-Pioglitazone Tab 25-30 MG	OSENI TAB 25-30MG	*ANTIDIABETICS*
Alogliptin-Pioglitazone Tab 25-45 MG	ALOG/PIOGLIT TAB 25-45MG	*ANTIDIABETICS*
Alogliptin-Pioglitazone Tab 25-45 MG	OSENI TAB 25-45MG	*ANTIDIABETICS*
Alogliptin-Metformin HCl Tab 12.5-1000 MG	ALOGLIPTIN/ TAB METFORM	*ANTIDIABETICS*
Alogliptin-Metformin HCl Tab 12.5-1000 MG	KAZANO 12.5- TAB 1000MG	*ANTIDIABETICS*
Alogliptin-Metformin HCl Tab 12.5-500 MG	ALOGLIPTIN/ TAB METFORM	*ANTIDIABETICS*
Alogliptin-Metformin HCl Tab 12.5-500 MG	KAZANO 12.5- TAB 500MG	*ANTIDIABETICS*
Linagliptin-Metformin HCl Tab 2.5-1000 MG	JENTADUETO TAB 2.5-1000	*ANTIDIABETICS*
Linagliptin-Metformin HCl Tab 2.5-500 MG	JENTADUETO TAB 2.5-500	*ANTIDIABETICS*
Linagliptin-Metformin HCl Tab 2.5-850 MG	JENTADUETO TAB 2.5-850	*ANTIDIABETICS*
Saxagliptin-Metformin HCl Tab SR 24HR 2.5-1000 MG	KOMBIGLYZE TAB 2.5-1000	*ANTIDIABETICS*
Saxagliptin-Metformin HCl Tab SR 24HR 5-1000 MG	KOMBIGLYZE TAB 5-1000MG	*ANTIDIABETICS*
Saxagliptin-Metformin HCl Tab SR 24HR 5-500 MG	KOMBIGLYZE TAB 5-500MG	*ANTIDIABETICS*
Sitagliptin-Metformin HCl Tab 50-1000 MG	JANUMET TAB 50-1000	*ANTIDIABETICS*
Sitagliptin-Metformin HCl Tab 50-500 MG	JANUMET TAB 50-500MG	*ANTIDIABETICS*
Sitagliptin-Metformin HCl Tab SR 24HR 100-1000 MG	JANUMET XR TAB 100-1000	*ANTIDIABETICS*
Sitagliptin-Metformin HCl Tab SR 24HR 50-1000 MG	JANUMET XR TAB 50-1000	*ANTIDIABETICS*
Sitagliptin-Metformin HCl Tab SR 24HR 50-500 MG	JANUMET XR TAB 50-500MG	*ANTIDIABETICS*
Repaglinide-Metformin HCl Tab 1-500 MG	PRANDIMET TAB 1-500MG	*ANTIDIABETICS*
Repaglinide-Metformin HCl Tab 1-500 MG	REPAGLINIDE TAB 1-500MG	*ANTIDIABETICS*
Repaglinide-Metformin HCl Tab 2-500 MG	PRANDIMET TAB 2-500MG	*ANTIDIABETICS*
Repaglinide-Metformin HCl Tab 2-500 MG	REPAGLINIDE TAB 2-500MG	*ANTIDIABETICS*
Empagliflozin-Linagliptin Tab 10-5 MG	GLYXAMBI TAB 10-5 MG	*ANTIDIABETICS*
Empagliflozin-Linagliptin Tab 25-5 MG	GLYXAMBI TAB 25-5 MG	*ANTIDIABETICS*
Canagliflozin-Metformin HCl Tab 150-1000 MG	INVOKAMET TAB 150-1000	*ANTIDIABETICS*
Canagliflozin-Metformin HCl Tab 150-500 MG	INVOKAMET TAB 150-500	*ANTIDIABETICS*
Canagliflozin-Metformin HCl Tab 50-1000 MG	INVOKAMET TAB 50-1000	*ANTIDIABETICS*
Canagliflozin-Metformin HCl Tab 50-500 MG	INVOKAMET TAB 50-500MG	*ANTIDIABETICS*
Dapagliflozin-Metformin HCl Tab SR 24HR 10-1000 MG	XIGDUO XR TAB 10-1000	*ANTIDIABETICS*
Dapagliflozin-Metformin HCl Tab SR 24HR 10-500 MG	XIGDUO XR TAB 10-500MG	*ANTIDIABETICS*
Dapagliflozin-Metformin HCl Tab SR 24HR 5-1000 MG	XIGDUO XR TAB 5-1000MG	*ANTIDIABETICS*
Dapagliflozin-Metformin HCl Tab SR 24HR 5-500 MG	XIGDUO XR TAB 5-500MG	*ANTIDIABETICS*
Empagliflozin-Metformin HCl Tab 12.5-1000 MG	SYNJARDY TAB	*ANTIDIABETICS*
Empagliflozin-Metformin HCl Tab 12.5-500 MG	SYNJARDY TAB 12.5-500	*ANTIDIABETICS*
Empagliflozin-Metformin HCl Tab 5-1000 MG	SYNJARDY TAB 5-1000MG	*ANTIDIABETICS*
Empagliflozin-Metformin HCl Tab 5-500 MG	SYNJARDY TAB 5-500MG	*ANTIDIABETICS*
Glipizide-Metformin HCl Tab 2.5-250 MG	GLIP/METFORM TAB 2.5-250M	*ANTIDIABETICS*
Glipizide-Metformin HCl Tab 2.5-250 MG	METAGLIP TAB 2.5-250M	*ANTIDIABETICS*
Glipizide-Metformin HCl Tab 2.5-250 MG	GLIP/METFORM TAB 2.5-250M	*ANTIDIABETICS*
Glipizide-Metformin HCl Tab 2.5-500 MG	GLIP/METFORM TAB 2.5-500M	*ANTIDIABETICS*
Glipizide-Metformin HCl Tab 2.5-500 MG	METAGLIP TAB 2.5-500M	*ANTIDIABETICS*
Glipizide-Metformin HCl Tab 5-500 MG	GLIP/METFORM TAB 5-500MG	*ANTIDIABETICS*
Glipizide-Metformin HCl Tab 5-500 MG	METAGLIP TAB 5-500MG	*ANTIDIABETICS*
Glyburide-Metformin Tab 1.25-250 MG	GLUCOVANCE TAB 1.25-250	*ANTIDIABETICS*
Glyburide-Metformin Tab 1.25-250 MG	GLYB/METFORM TAB 1.25-250	*ANTIDIABETICS*
Glyburide-Metformin Tab 1.25-250 MG	GLYB/METFORM TAB 1.25-250	*ANTIDIABETICS*
Glyburide-Metformin Tab 2.5-500 MG	GLUCOVANCE TAB 2.5-500	*ANTIDIABETICS*
Glyburide-Metformin Tab 2.5-500 MG	GLYB/METFORM TAB 2.5-500	*ANTIDIABETICS*
Glyburide-Metformin Tab 2.5-500 MG	GLUCOVANCE TAB 2.5-500	*ANTIDIABETICS*
Glyburide-Metformin Tab 2.5-500 MG	GLYB/METFORM TAB 2.5-500	*ANTIDIABETICS*
Glyburide-Metformin Tab 5-500 MG	GLUCOVANCE TAB 5-500MG	*ANTIDIABETICS*
Glyburide-Metformin Tab 5-500 MG	GLYB/METFORM TAB 5-500MG	*ANTIDIABETICS*
Glyburide-Metformin Tab 5-500 MG	GLUCOVANCE TAB 5-500MG	*ANTIDIABETICS*
Glyburide-Metformin Tab 5-500 MG	GLYB/METFORM TAB 5-500MG	*ANTIDIABETICS*
Pioglitazone HCl-Glimepiride Tab 30-2 MG	DUETACT TAB 30-2MG	*ANTIDIABETICS*
Pioglitazone HCl-Glimepiride Tab 30-2 MG	PIOGLIT/GLIM TAB 30-2MG	*ANTIDIABETICS*
Pioglitazone HCl-Glimepiride Tab 30-4 MG	DUETACT TAB 30-4MG	*ANTIDIABETICS*
Pioglitazone HCl-Glimepiride Tab 30-4 MG	PIOGLIT/GLIM TAB 30-4MG	*ANTIDIABETICS*
Rosiglitazone Maleate-Glimepiride Tab 4-1 MG	AVANDARYL TAB 4-1MG	*ANTIDIABETICS*
Rosiglitazone Maleate-Glimepiride Tab 4-1 MG	AVANDARYL TAB 4-1MG	*ANTIDIABETICS*
Rosiglitazone Maleate-Glimepiride Tab 4-2 MG	AVANDARYL TAB 4-2MG	*ANTIDIABETICS*
Rosiglitazone Maleate-Glimepiride Tab 4-2 MG	AVANDARYL TAB 4-2MG	*ANTIDIABETICS*
Rosiglitazone Maleate-Glimepiride Tab 4-4 MG	AVANDARYL TAB 4-4MG	*ANTIDIABETICS*
Rosiglitazone Maleate-Glimepiride Tab 4-4 MG	AVANDARYL TAB 4-4MG	*ANTIDIABETICS*
Rosiglitazone Maleate-Glimepiride Tab 8-2 MG	AVANDARYL TAB 8-2MG	*ANTIDIABETICS*
Rosiglitazone Maleate-Glimepiride Tab 8-4 MG	AVANDARYL TAB 8-4MG	*ANTIDIABETICS*
Pioglitazone HCl-Metformin HCl Tab 15-500 MG	ACTOPLUS MET TAB 15-500MG	*ANTIDIABETICS*
Pioglitazone HCl-Metformin HCl Tab 15-500 MG	PIOGLITA/MET TAB 15-500MG	*ANTIDIABETICS*
Pioglitazone HCl-Metformin HCl Tab 15-850 MG	ACTOPLUS MET TAB 15-850MG	*ANTIDIABETICS*
Pioglitazone HCl-Metformin HCl Tab 15-850 MG	PIOGLITA/MET TAB 15-850MG	*ANTIDIABETICS*
Pioglitazone HCl-Metformin HCl Tab SR 24HR 15-1000 MG	ACTOPLUS MET TAB XR	*ANTIDIABETICS*
Pioglitazone HCl-Metformin HCl Tab SR 24HR 30-1000 MG	ACTOPLUS MET TAB XR	*ANTIDIABETICS*
Rosiglitazone Maleate-Metformin HCl Tab 1-500 MG	AVANDAMET TAB 1-500MG	*ANTIDIABETICS*
Rosiglitazone Maleate-Metformin HCl Tab 2-1000 MG	AVANDAMET TAB 2-1000MG	*ANTIDIABETICS*
Rosiglitazone Maleate-Metformin HCl Tab 2-500 MG	AVANDAMET TAB 2-500MG	*ANTIDIABETICS*
Rosiglitazone Maleate-Metformin HCl Tab 2-500 MG	AVANDAMET TAB 2-500MG	*ANTIDIABETICS*
Rosiglitazone Maleate-Metformin HCl Tab 4-1000 MG	AVANDAMET TAB 4-1000MG	*ANTIDIABETICS*
Rosiglitazone Maleate-Metformin HCl Tab 4-500 MG	AVANDAMET TAB 4-500MG	*ANTIDIABETICS*
Rosiglitazone Maleate-Metformin HCl Tab 4-500 MG	AVANDAMET TAB 4-500MG	*ANTIDIABETICS*
Alogliptin Benzoate Tab 12.5 MG (Base Equiv)	ALOGLIPTIN TAB 12.5MG	*ANTIDIABETICS*
Alogliptin Benzoate Tab 12.5 MG (Base Equiv)	NESINA TAB 12.5MG	*ANTIDIABETICS*
Alogliptin Benzoate Tab 25 MG (Base Equiv)	ALOGLIPTIN TAB 25MG	*ANTIDIABETICS*
Alogliptin Benzoate Tab 25 MG (Base Equiv)	NESINA TAB 25MG	*ANTIDIABETICS*
Alogliptin Benzoate Tab 6.25 MG (Base Equiv)	ALOGLIPTIN TAB 6.25MG	*ANTIDIABETICS*
Alogliptin Benzoate Tab 6.25 MG (Base Equiv)	NESINA TAB 6.25MG	*ANTIDIABETICS*
Linagliptin Tab 5 MG	TRADJENTA TAB 5MG	*ANTIDIABETICS*
Saxagliptin HCl Tab 2.5 MG (Base Equiv)	ONGLYZA TAB 2.5MG	*ANTIDIABETICS*
Saxagliptin HCl Tab 5 MG (Base Equiv)	ONGLYZA TAB 5MG	*ANTIDIABETICS*
Sitagliptin Phosphate Tab 100 MG (Base Equiv)	JANUVIA TAB 100MG	*ANTIDIABETICS*
Sitagliptin Phosphate Tab 25 MG (Base Equiv)	JANUVIA TAB 25MG	*ANTIDIABETICS*
Sitagliptin Phosphate Tab 50 MG (Base Equiv)	JANUVIA TAB 50MG	*ANTIDIABETICS*
Albiglutide For Soln Pen-injector 30 MG	TANZEUM INJ 30MG	*ANTIDIABETICS*
Albiglutide For Soln Pen-injector 50 MG	TANZEUM INJ 50MG	*ANTIDIABETICS*
Dulaglutide Soln Pen-injector 0.75 MG/0.5ML	TRULICITY INJ 0.75/0.5	*ANTIDIABETICS*
Dulaglutide Soln Pen-injector 1.5 MG/0.5ML	TRULICITY INJ 1.5/0.5	*ANTIDIABETICS*
Exenatide Extended Release for Susp Pen-injector 2 MG	BYDUREON INJ	*ANTIDIABETICS*
Exenatide For Inj Extended Release Susp 2 MG	BYDUREON INJ	*ANTIDIABETICS*
Exenatide Soln Pen-injector 10 MCG/0.04ML	BYETTA INJ 10MCG	*ANTIDIABETICS*
Exenatide Soln Pen-injector 5 MCG/0.02ML	BYETTA INJ 5MCG	*ANTIDIABETICS*
Liraglutide Soln Pen-injector 18 MG/3ML (6 MG/ML)	VICTOZA INJ 18MG/3ML	*ANTIDIABETICS*
Pioglitazone HCl Tab 15 MG (Base Equiv)	ACTOS TAB 15MG	*ANTIDIABETICS*
Pioglitazone HCl Tab 15 MG (Base Equiv)	PIOGLITAZONE TAB 15MG	*ANTIDIABETICS*
Pioglitazone HCl Tab 30 MG (Base Equiv)	ACTOS TAB 30MG	*ANTIDIABETICS*
Pioglitazone HCl Tab 30 MG (Base Equiv)	PIOGLITAZONE TAB 30MG	*ANTIDIABETICS*
Pioglitazone HCl Tab 45 MG (Base Equiv)	ACTOS TAB 45MG	*ANTIDIABETICS*
Pioglitazone HCl Tab 45 MG (Base Equiv)	PIOGLITAZONE TAB 45MG	*ANTIDIABETICS*
Rosiglitazone Maleate Tab 2 MG (Base Equiv)	AVANDIA TAB 2MG	*ANTIDIABETICS*
Rosiglitazone Maleate Tab 2 MG (Base Equiv)	AVANDIA TAB 2MG	*ANTIDIABETICS*
Rosiglitazone Maleate Tab 4 MG (Base Equiv)	AVANDIA TAB 4MG	*ANTIDIABETICS*
Rosiglitazone Maleate Tab 4 MG (Base Equiv)	AVANDIA TAB 4MG	*ANTIDIABETICS*
Rosiglitazone Maleate Tab 8 MG (Base Equiv)	AVANDIA TAB 8MG	*ANTIDIABETICS*
Rosiglitazone Maleate Tab 8 MG (Base Equiv)	AVANDIA TAB 8MG	*ANTIDIABETICS*
Insulin Aspart Inj 100 Unit/ML	NOVOLOG INJ 100/ML	*ANTIDIABETICS*
Insulin Aspart Prot & Aspart (Human) Inj 100 Unit/ML (70-30)	NOVOLOG MIX INJ 70/30	*ANTIDIABETICS*
Insulin Aspart Prot & Aspart (Human) Inj 100 Unit/ML (70-30)	NOVOLOG MIX INJ PENFILL	*ANTIDIABETICS*
Insulin Aspart Prot & Aspart Sus Pen-inj 100 Unit/ML (70-30)	NOVOLOG MIX INJ FLEXPEN	*ANTIDIABETICS*
Insulin Aspart Soln Cartridge 100 Unit/ML	NOVOLOG INJ PENFILL	*ANTIDIABETICS*
Insulin Aspart Soln Pen-injector 100 Unit/ML	NOVOLOG INJ FLEXPEN	*ANTIDIABETICS*
Insulin Degludec Soln Pen-Injector 100 Unit/ML	TRESIBA FLEX INJ 100UNIT	*ANTIDIABETICS*
Insulin Degludec Soln Pen-Injector 200 Unit/ML	TRESIBA FLEX INJ 200UNIT	*ANTIDIABETICS*
Insulin Detemir Inj 100 Unit/ML	LEVEMIR INJ	*ANTIDIABETICS*
Insulin Detemir Soln Pen-injector 100 Unit/ML	LEVEMIR INJ FLEXPEN	*ANTIDIABETICS*
Insulin Detemir Soln Pen-injector 100 Unit/ML	LEVEMIR INJ FLEXTOUC	*ANTIDIABETICS*
Insulin Glargine Inj 100 Unit/ML	LANTUS INJ 100/ML	*ANTIDIABETICS*
Insulin Glargine Soln Cartridge 100 Unit/ML	LANTUS FOR INJ OPTICLIK	*ANTIDIABETICS*
Insulin Glargine Soln Pen-Injector 100 Unit/ML	LANTUS INJ SOLOSTAR	*ANTIDIABETICS*
Insulin Glargine Soln Pen-Injector 300 Unit/ML	TOUJEO SOLO INJ 300IU/ML	*ANTIDIABETICS*
Insulin Glulisine Inj 100 Unit/ML	APIDRA INJ U-100	*ANTIDIABETICS*
Insulin Glulisine Soln Cartridge Inj 100 Unit/ML	APIDRA INJ	*ANTIDIABETICS*
Insulin Glulisine Soln Pen-Injector Inj 100 Unit/ML	APIDRA INJ SOLOSTAR	*ANTIDIABETICS*
Insulin Isophane & Regular (Human) Inj 100 Unit/ML (50-50)	HUMULIN INJ 50/50	*ANTIDIABETICS*
Insulin Isophane & Regular (Human) Inj 100 Unit/ML (70-30)	NOVOLIN INJ 70/30	*ANTIDIABETICS*
Insulin Isophane & Regular (Human) Inj 100 Unit/ML (70-30)	NOVOLIN 70/ INJ 30 INNLT	*ANTIDIABETICS*
Insulin Isophane & Regular (Human) Inj 100 Unit/ML (70-30)	NOVOLIN 70/ INJ 30 PNFIL	*ANTIDIABETICS*
Insulin Isophane & Regular (Human) Inj 100 Unit/ML (70-30)	RELION 70/30 INJ 100/ML	*ANTIDIABETICS*
Insulin Isophane & Regular (Human) Inj 100 Unit/ML (70-30)	HUMULIN INJ 70/30	*ANTIDIABETICS*
Insulin Isophane & Regular (Human) Inj 100 Unit/ML (70-30)	NOVOLIN INJ 70/30	*ANTIDIABETICS*
Insulin Isophane & Regular (Human) Inj 100 Unit/ML (70-30)	RELION 70/30 INJ INNOLET	*ANTIDIABETICS*
Insulin Isophane (Human) Inj 100 Unit/ML	HUMULIN N PN INJ U-100	*ANTIDIABETICS*
Insulin Isophane (Human) Inj 100 Unit/ML	NOVOLIN N INJ INNOLET	*ANTIDIABETICS*
Insulin Isophane (Human) Inj 100 Unit/ML	NOVOLIN N INJ PENFILL	*ANTIDIABETICS*
Insulin Isophane (Human) Inj 100 Unit/ML	RELION N INJ 100/ML	*ANTIDIABETICS*
Insulin Isophane (Human) Inj 100 Unit/ML	NOVOLIN N INJ U-100	*ANTIDIABETICS*
Insulin Isophane (Human) Inj 100 Unit/ML	RELION N INJ INNOLET	*ANTIDIABETICS*
Insulin Lispro (Human) Inj 100 Unit/ML	HUMALOG INJ 100/ML	*ANTIDIABETICS*
Insulin Lispro (Human) Inj 100 Unit/ML	HUMALOG INJ 100/ML	*ANTIDIABETICS*
Insulin Lispro (Human) Soln Cartridge 100 Unit/ML	HUMALOG INJ 100/ML	*ANTIDIABETICS*
Insulin Lispro (Human) Soln Pen-injector 100 Unit/ML	HUMALOG KWIK INJ 100/ML	*ANTIDIABETICS*
Insulin Lispro (Human) Soln Pen-injector 100 Unit/ML	HUMALOG PEN INJ 100/ML	*ANTIDIABETICS*
Insulin Lispro (Human) Soln Pen-injector 200 Unit/ML	HUMALOG KWIK INJ 200/ML	*ANTIDIABETICS*
Insulin Lispro Prot & Lispro (Human) Inj 100 Unit/ML (50-50)	HUMALOG MIX INJ 50/50	*ANTIDIABETICS*
Insulin Lispro Prot & Lispro (Human) Inj 100 Unit/ML (75-25)	HUMALOG MIX SUS 75/25	*ANTIDIABETICS*
Insulin Lispro Prot & Lispro Sus Pen-inj 100 Unit/ML (50-50)	HUMALOG MIX INJ 50/50KWP	*ANTIDIABETICS*
Insulin Lispro Prot & Lispro Sus Pen-inj 100 Unit/ML (50-50)	HUMALOG PEN INJ 50/50	*ANTIDIABETICS*
Insulin Lispro Prot & Lispro Sus Pen-inj 100 Unit/ML (75-25)	HUMALOG MIX INJ 75/25KWP	*ANTIDIABETICS*
Insulin Lispro Prot & Lispro Sus Pen-inj 100 Unit/ML (75-25)	HUMALOG PEN INJ 75/25	*ANTIDIABETICS*
Insulin NPH & Regular Susp Pen-Inj 100 Unit/ML (70-30)	HUMULIN INJ 70/30KWP	*ANTIDIABETICS*
Insulin NPH & Regular Susp Pen-Inj 100 Unit/ML (70-30)	HUMULIN PEN INJ 70/30	*ANTIDIABETICS*
Insulin NPH (Human) (Isophane) Inj 100 Unit/ML	HUMULIN N INJ U-100	*ANTIDIABETICS*
Insulin NPH (Human) (Isophane) Inj 100 Unit/ML	NOVOLIN N INJ RELION	*ANTIDIABETICS*
Insulin NPH (Human) (Isophane) Inj 100 Unit/ML	NOVOLIN N INJ U-100	*ANTIDIABETICS*
Insulin NPH (Human) (Isophane) Susp Pen-injector 100 Unit/ML	HUMULIN N INJ U-100KWP	*ANTIDIABETICS*
Insulin NPH (Human) (Isophane) Susp Pen-injector 100 Unit/ML	HUMULIN N PN INJ U-100	*ANTIDIABETICS*
Insulin NPH Isophane & Regular Human Inj 100 Unit/ML (50-50)	HUMULIN INJ 50/50	*ANTIDIABETICS*
Insulin NPH Isophane & Regular Human Inj 100 Unit/ML (70-30)	HUMULIN INJ 70/30	*ANTIDIABETICS*
Insulin NPH Isophane & Regular Human Inj 100 Unit/ML (70-30)	NOVOLIN INJ 70/30	*ANTIDIABETICS*
Insulin NPH Isophane & Regular Human Inj 100 Unit/ML (70-30)	NOVOLIN70/30 INJ RELION	*ANTIDIABETICS*
Insulin Regular (Human) Inh Powd 8 (60) & 12 (30) Unit/Cart	AFREZZA POW 8&12UNIT	*ANTIDIABETICS*
Insulin Regular (Human) Inhal Powd 4 (30) & 8 (60) Unit/Cart	AFREZZA POW 4& 8UNIT	*ANTIDIABETICS*
Insulin Regular (Human) Inhal Powd 4 (60) & 8 (30) Unit/Cart	AFREZZA POW 4& 8UNIT	*ANTIDIABETICS*
Insulin Regular (Human) Inhalation Powder 1 & 3 MG/BLISTER	EXUBERA POW KIT	*ANTIDIABETICS*
Insulin Regular (Human) Inhalation Powder 1 & 3 MG/BLISTER	EXUBERA COMB POW PACK 12	*ANTIDIABETICS*
Insulin Regular (Human) Inhalation Powder 1 & 3 MG/BLISTER	EXUBERA COMB POW PACK 15	*ANTIDIABETICS*
Insulin Regular (Human) Inhalation Powder 1 MG/BLISTER	EXUBERA PTPK POW 1MG	*ANTIDIABETICS*
Insulin Regular (Human) Inhalation Powder 3 MG/BLISTER	EXUBERA PTPK POW 3MG	*ANTIDIABETICS*
Insulin Regular (Human) Inhalation Powder 4 Unit/Cartridge	AFREZZA POW 4UNIT	*ANTIDIABETICS*
Insulin Regular (Human) Inj 100 Unit/ML	HUMULIN R INJ U-100	*ANTIDIABETICS*
Insulin Regular (Human) Inj 100 Unit/ML	NOVOLIN R INJ INNOLET	*ANTIDIABETICS*
Insulin Regular (Human) Inj 100 Unit/ML	NOVOLIN R INJ PENFILL	*ANTIDIABETICS*
Insulin Regular (Human) Inj 100 Unit/ML	NOVOLIN R INJ RELION	*ANTIDIABETICS*
Insulin Regular (Human) Inj 100 Unit/ML	NOVOLIN R INJ U-100	*ANTIDIABETICS*
Insulin Regular (Human) Inj 100 Unit/ML	RELION R INJ 100/ML	*ANTIDIABETICS*
Insulin Regular (Human) Inj 100 Unit/ML	NOVOLIN R INJ U-100	*ANTIDIABETICS*
Insulin Regular (Human) Inj 500 Unit/ML	HUMULIN R INJ U-500	*ANTIDIABETICS*
Insulin Regular (Human) Inj Buffered 100 Unit/ML	VELOSULIN BR INJ 100/ML	*ANTIDIABETICS*
Insulin Regular (Human) Soln Pen-Injector 500 Unit/ML	HUMULIN R INJ U-500	*ANTIDIABETICS*
Insulin Zinc (Human) Inj 100 Unit/ML	HUMULIN L INJ U-100	*ANTIDIABETICS*
Insulin Zinc (Human) Inj 100 Unit/ML	NOVOLIN L INJ U-100	*ANTIDIABETICS*
Insulin Zinc, Extended (Human) Inj 100 Unit/ML	HUMULIN U INJ U-100	*ANTIDIABETICS*
Insulin (Regular) Inj 100 Unit/ML	ILETIN I REG INJ U-100	*ANTIDIABETICS*
Insulin Isophane Inj 100 Unit/ML	ILETIN I NPH INJ U-100	*ANTIDIABETICS*
Insulin Zinc Inj 100 Unit/ML	ILETIN I LEN INJ U-100	*ANTIDIABETICS*
Insulin Isophane (Pork) Inj 100 Unit/ML	ILETIN II INJ NPH PORK	*ANTIDIABETICS*
Insulin Regular (Pork) Inj 100 Unit/ML	ILETIN II RG INJ U100PORK	*ANTIDIABETICS*
Insulin Zinc (Pork) Inj 100 Unit/ML	ILETIN II INJ LENTE PK	*ANTIDIABETICS*
Nateglinide Tab 120 MG	NATEGLINIDE TAB 120MG	*ANTIDIABETICS*
Nateglinide Tab 120 MG	STARLIX TAB 120MG	*ANTIDIABETICS*
Nateglinide Tab 60 MG	NATEGLINIDE TAB 60MG	*ANTIDIABETICS*
Nateglinide Tab 60 MG	STARLIX TAB 60MG	*ANTIDIABETICS*
Repaglinide Tab 0.5 MG	PRANDIN TAB 0.5MG	*ANTIDIABETICS*
Repaglinide Tab 0.5 MG	REPAGLINIDE TAB 0.5MG	*ANTIDIABETICS*
Repaglinide Tab 0.5 MG	PRANDIN TAB 0.5MG	*ANTIDIABETICS*
Repaglinide Tab 1 MG	PRANDIN TAB 1MG	*ANTIDIABETICS*
Repaglinide Tab 1 MG	REPAGLINIDE TAB 1MG	*ANTIDIABETICS*
Repaglinide Tab 1 MG	PRANDIN TAB 1MG	*ANTIDIABETICS*
Repaglinide Tab 2 MG	PRANDIN TAB 2MG	*ANTIDIABETICS*
Repaglinide Tab 2 MG	REPAGLINIDE TAB 2MG	*ANTIDIABETICS*
Repaglinide Tab 2 MG	PRANDIN TAB 2MG	*ANTIDIABETICS*
Canagliflozin Tab 100 MG	INVOKANA TAB 100MG	*ANTIDIABETICS*
Canagliflozin Tab 300 MG	INVOKANA TAB 300MG	*ANTIDIABETICS*
Dapagliflozin Propanediol Tab 10 MG (Base Equivalent)	FARXIGA TAB 10MG	*ANTIDIABETICS*
Dapagliflozin Propanediol Tab 5 MG (Base Equivalent)	FARXIGA TAB 5MG	*ANTIDIABETICS*
Empagliflozin Tab 10 MG	JARDIANCE TAB 10MG	*ANTIDIABETICS*
Empagliflozin Tab 25 MG	JARDIANCE TAB 25MG	*ANTIDIABETICS*
Acetohexamide Tab 250 MG	ACETOHEXAMID TAB 250MG	*ANTIDIABETICS*
Acetohexamide Tab 500 MG	ACETOHEXAMID TAB 500MG	*ANTIDIABETICS*
Chlorpropamide Tab 100 MG	CHLORPROPAM TAB 100MG	*ANTIDIABETICS*
Chlorpropamide Tab 100 MG	CHLORPROPAM TAB 100MG	*ANTIDIABETICS*
Chlorpropamide Tab 100 MG	DIABINESE TAB 100MG	*ANTIDIABETICS*
Chlorpropamide Tab 250 MG	CHLORPROPAM TAB 250MG	*ANTIDIABETICS*
Chlorpropamide Tab 250 MG	DIABINESE TAB 250MG	*ANTIDIABETICS*
Chlorpropamide Tab 250 MG	CHLORPROPAM TAB 250MG	*ANTIDIABETICS*
Chlorpropamide Tab 250 MG	DIABINESE TAB 250MG	*ANTIDIABETICS*
Glimepiride Tab 1 MG	AMARYL TAB 1MG	*ANTIDIABETICS*
Glimepiride Tab 1 MG	GLIMEPIRIDE TAB 1MG	*ANTIDIABETICS*
Glimepiride Tab 1 MG	GLIMEPIRIDE TAB 1MG	*ANTIDIABETICS*
Glimepiride Tab 2 MG	AMARYL TAB 2MG	*ANTIDIABETICS*
Glimepiride Tab 2 MG	GLIMEPIRIDE TAB 2MG	*ANTIDIABETICS*
Glimepiride Tab 2 MG	AMARYL TAB 2MG	*ANTIDIABETICS*
Glimepiride Tab 2 MG	GLIMEPIRIDE TAB 2MG	*ANTIDIABETICS*
Glimepiride Tab 4 MG	AMARYL TAB 4MG	*ANTIDIABETICS*
Glimepiride Tab 4 MG	GLIMEPIRIDE TAB 4MG	*ANTIDIABETICS*
Glimepiride Tab 4 MG	AMARYL TAB 4MG	*ANTIDIABETICS*
Glimepiride Tab 4 MG	GLIMEPIRIDE TAB 4MG	*ANTIDIABETICS*
Glipizide Powder	GLIPIZIDE POW	*ANTIDIABETICS*
Glipizide Tab 10 MG	GLIPIZIDE TAB 10MG	*ANTIDIABETICS*
Glipizide Tab 10 MG	GLUCOTROL TAB 10MG	*ANTIDIABETICS*
Glipizide Tab 10 MG	GLIPIZIDE TAB 10MG	*ANTIDIABETICS*
Glipizide Tab 10 MG	GLUCOTROL TAB 10MG	*ANTIDIABETICS*
Glipizide Tab 5 MG	GLIPIZIDE TAB 5MG	*ANTIDIABETICS*
Glipizide Tab 5 MG	GLUCOTROL TAB 5MG	*ANTIDIABETICS*
Glipizide Tab 5 MG	GLIPIZIDE TAB 5MG	*ANTIDIABETICS*
Glipizide Tab 5 MG	GLUCOTROL TAB 5MG	*ANTIDIABETICS*
Glipizide Tab SR 24HR 10 MG	GLIPIZIDE ER TAB 10MG	*ANTIDIABETICS*
Glipizide Tab SR 24HR 10 MG	GLIPIZIDE XL TAB 10MG	*ANTIDIABETICS*
Glipizide Tab SR 24HR 10 MG	GLUCOTROL XL TAB 10MG	*ANTIDIABETICS*
Glipizide Tab SR 24HR 10 MG	GLIPIZIDE ER TAB 10MG	*ANTIDIABETICS*
Glipizide Tab SR 24HR 10 MG	GLUCOTROL XL TAB 10MG	*ANTIDIABETICS*
Glipizide Tab SR 24HR 2.5 MG	GLIPIZIDE ER TAB 2.5MG	*ANTIDIABETICS*
Glipizide Tab SR 24HR 2.5 MG	GLIPIZIDE XL TAB 2.5MG	*ANTIDIABETICS*
Glipizide Tab SR 24HR 2.5 MG	GLUCOTROL XL TAB 2.5MG	*ANTIDIABETICS*
Glipizide Tab SR 24HR 2.5 MG	GLIPIZIDE ER TAB 2.5MG	*ANTIDIABETICS*
Glipizide Tab SR 24HR 5 MG	GLIPIZIDE ER TAB 5MG	*ANTIDIABETICS*
Glipizide Tab SR 24HR 5 MG	GLIPIZIDE XL TAB 5MG	*ANTIDIABETICS*
Glipizide Tab SR 24HR 5 MG	GLUCOTROL XL TAB 5MG	*ANTIDIABETICS*
Glipizide Tab SR 24HR 5 MG	GLIPIZIDE ER TAB 5MG	*ANTIDIABETICS*
Glipizide Tab SR 24HR 5 MG	GLUCOTROL XL TAB 5MG	*ANTIDIABETICS*
Glyburide Micronized Tab 1.5 MG	GLYBURID MCR TAB 1.5MG	*ANTIDIABETICS*
Glyburide Micronized Tab 1.5 MG	GLYCRON TAB 1.5MG	*ANTIDIABETICS*
Glyburide Micronized Tab 1.5 MG	GLYNASE TAB 1.5MG	*ANTIDIABETICS*
Glyburide Micronized Tab 1.5 MG	GLYBURID MCR TAB 1.5MG	*ANTIDIABETICS*
Glyburide Micronized Tab 1.5 MG	GLYNASE TAB 1.5MG	*ANTIDIABETICS*
Glyburide Micronized Tab 3 MG	GLYBURID MCR TAB 3MG	*ANTIDIABETICS*
Glyburide Micronized Tab 3 MG	GLYCRON TAB 3MG	*ANTIDIABETICS*
Glyburide Micronized Tab 3 MG	GLYNASE TAB 3MG	*ANTIDIABETICS*
Glyburide Micronized Tab 3 MG	GLYBURID MCR TAB 3MG	*ANTIDIABETICS*
Glyburide Micronized Tab 3 MG	GLYNASE TAB 3MG	*ANTIDIABETICS*
Glyburide Micronized Tab 4.5 MG	GLYCRON TAB 4.5MG	*ANTIDIABETICS*
Glyburide Micronized Tab 6 MG	GLYBURID MCR TAB 6MG	*ANTIDIABETICS*
Glyburide Micronized Tab 6 MG	GLYCRON TAB 6MG	*ANTIDIABETICS*
Glyburide Micronized Tab 6 MG	GLYNASE TAB 6MG	*ANTIDIABETICS*
Glyburide Micronized Tab 6 MG	GLYBURID MCR TAB 6MG	*ANTIDIABETICS*
Glyburide Micronized Tab 6 MG	GLYNASE TAB 6MG	*ANTIDIABETICS*
Glyburide Powder	GLYBURIDE POW	*ANTIDIABETICS*
Glyburide Powder	GLIBENCLAMID POW BP	*ANTIDIABETICS*
Glyburide Powder	GLYBURIDE POW	*ANTIDIABETICS*
Glyburide Powder	GLYBURIDE POW USP/NF	*ANTIDIABETICS*
Glyburide Tab 1.25 MG	DIABETA TAB 1.25MG	*ANTIDIABETICS*
Glyburide Tab 1.25 MG	GLYBURIDE TAB 1.25MG	*ANTIDIABETICS*
Glyburide Tab 1.25 MG	GLYBURIDE TAB 1.25MG	*ANTIDIABETICS*
Glyburide Tab 1.25 MG	MICRONASE TAB 1.25MG	*ANTIDIABETICS*
Glyburide Tab 2.5 MG	DIABETA TAB 2.5MG	*ANTIDIABETICS*
Glyburide Tab 2.5 MG	GLYBURIDE TAB 2.5MG	*ANTIDIABETICS*
Glyburide Tab 2.5 MG	MICRONASE TAB 2.5MG	*ANTIDIABETICS*
Glyburide Tab 2.5 MG	DIABETA TAB 2.5MG	*ANTIDIABETICS*
Glyburide Tab 2.5 MG	GLYBURIDE TAB 2.5MG	*ANTIDIABETICS*
Glyburide Tab 2.5 MG	MICRONASE TAB 2.5MG	*ANTIDIABETICS*
Glyburide Tab 5 MG	DIABETA TAB 5MG	*ANTIDIABETICS*
Glyburide Tab 5 MG	GLYBURIDE TAB 5MG	*ANTIDIABETICS*
Glyburide Tab 5 MG	MICRONASE TAB 5MG	*ANTIDIABETICS*
Glyburide Tab 5 MG	DIABETA TAB 5MG	*ANTIDIABETICS*
Glyburide Tab 5 MG	GLYBURIDE TAB 5MG	*ANTIDIABETICS*
Glyburide Tab 5 MG	MICRONASE TAB 5MG	*ANTIDIABETICS*
Tolazamide Tab 100 MG	TOLAZAMIDE TAB 100MG	*ANTIDIABETICS*
Tolazamide Tab 100 MG	TOLINASE TAB 100MG	*ANTIDIABETICS*
Tolazamide Tab 250 MG	TOLAZAMIDE TAB 250MG	*ANTIDIABETICS*
Tolazamide Tab 250 MG	TOLAZAMIDE TAB 250MG	*ANTIDIABETICS*
Tolazamide Tab 250 MG	TOLINASE TAB 250MG	*ANTIDIABETICS*
Tolazamide Tab 500 MG	TOLAZAMIDE TAB 500MG	*ANTIDIABETICS*
Tolazamide Tab 500 MG	TOLAZAMIDE TAB 500MG	*ANTIDIABETICS*
Tolbutamide Tab 500 MG	TOLBUTAMIDE TAB 500MG	*ANTIDIABETICS*
Tolbutamide Tab 500 MG	TOLBUTAMIDE TAB 500MG	*ANTIDIABETICS*
