# Supplementary material for: Behavioral health conditions and potentially preventable diabetes-related hospitalizations in the United States: Findings from a national sample of commercial claims data
Source: PLoS One. 2019 Feb 28;14(2):e0212955. doi: 10.1371/journal.pone.0212955 (PMC6394977; doi:10.1371/journal.pone.0212955)
Supplement: S2 File — This file contains detailed information regarding the operational definition of the behavioral health variables used in the statistical models. (XLSX) [file pone.0212955.s002.xlsx]

## Sheet: Variable List
Supplemental File S2: Operational Definitions of Behavioral Health Variables Used in Statistical Models
CCS Categories as defined by AHRQ:	https://www.hcup-us.ahrq.gov/toolssoftware/ccs/ccs.jsp
Chronic Condition as defined by AHRQ:	https://www.hcup-us.ahrq.gov/toolssoftware/chronic/chronic.jsp
Variable	Source/Logic	Tab w/ Details
Alcohol Use Disorder	ICD-9-CM diagnosis code representing alcohol use/abuse on >=1 inpatient facility claim or >=2 dates of service on other types of claims (excludes laboratory, DME, ambulance, and other transportation claims). Identified using AHRQ-defined CCS diagnosis category 660 "Alcohol-related disorders," excluding ICD-9-CM code 760.71 "Alcohol affecting fetus or newborn via placenta or breast milk"	Click here
Drug Use Disorder	ICD-9-CM diagnosis code representing drug use/abuse on >=1 inpatient facility claim or >=2 dates of service on other types of claims (excludes laboratory, DME, ambulance, and other transportation claims). Identified using AHRQ-defined CCS diagnosis category 661 "Substance-related disorders," excluding ICD-9-CM code series 292.* "Drug Psychoses" and V65.42 "Counseling on substance use and abuse" a…	Click here
Schizophrenia	AHRQ-defined CCS diagnosis category = 659 Schizophrenia and other psychotic disorder. Diagnosis must be present on >=1 inpatient facility claim or >=2 dates of service on other types of claims (excludes laboratory, DME, ambulance, and other transportation claims).	Click here
Bipolar	ICD-9-CM diagnosis code representing bipolar on >=1 inpatient facility claim or >=2 dates of service on other types of claims (excludes laboratory, DME, ambulance, and other transportation claims). Diagnoses included 296.0*, 296.4*, 296.5*, 296.6*, 296.7*, 296.80, and 296.81 -- see tab for details. Represented a subset of CCS category 657 Mood Disorders	Click here
Depression & Other Mood Disorders	AHRQ-defined CCS diagnosis category = 657 Mood Disorders, excluding diagnoses identified as Bipolar (see above). Diagnosis must be present on >=1 inpatient facility claim or >=2 dates of service on other types of claims (excludes laboratory, DME, ambulance, and other transportation claims).	Click here
Anxiety	AHRQ-defined CCS diagnosis category = 651 Anxiety. Diagnosis must be present on >=1 inpatient facility claim or >=2 dates of service on other types of claims (excludes laboratory, DME, ambulance, and other transportation claims).	Click here
Adjustment Disorder	AHRQ-defined CCS diagnosis category = 650 Adjustment Disorders and other psychotic disorder. Diagnosis must be present on >=1 inpatient facility claim or >=2 dates of service on other types of claims (excludes laboratory, DME, ambulance, and other transportation claims).	Click here
Behavioral Health Complexity Level	Count of how many BH conditions each person has based on the following list of conditions, defined above: Alcohol Use Disorder, Drug Use Disorder, Schizophrenia, Bipolar, Depression/Other mood, Anxiety, Adjustment disorder. Count truncated at 4 (counts >4 are categorized as >=4).	N/A

## Sheet: Alcohol Use Disorder
Alcohol Use Disorder
Back to Variable List
291	ALCOHOL PSYCHOSES
291.0	ALCOHOL WITHDRAWAL DELIRIUM
291.1	ALCOHOL-INDUCED PERSISTING AMNESTIC DISORDER
291.2	ALCOHOL-INDUCED PERSISTING DEMENTIA
291.3	ALCOHOL-INDUCED PSYCHOTIC DISORDER WITH HALLUCINATIONS
291.4	IDIOSYNCRATIC ALCOHOL INTOXICATION
291.5	ALCOHOL-INDUCED PSYCHOTIC DISORDER WITH DELUSIONS
291.8	OTHER SPECIFIED ALCOHOLIC PSYCHOSIS
291.81	ALCOHOL WITHDRAWAL
291.82	ALCOHOL INDUCED SLEEP DISORDERS
291.89	OTHER ALCOHOL-INDUCED MENTAL DISORDERS
291.9	UNSPECIFIED ALCOHOL-INDUCED MENTAL DISORDERS
303	ALCOHOL DEPENDENCE SYNDROME
303.0	ACUTE ALCOHOL INTOXICATION
303.00	ACUTE ALCOHOLIC INTOXICATION IN ALCOHOLISM, UNSPECIFIED
303.01	ACUTE ALCOHOLIC INTOXICATION IN ALCOHOLISM, CONTINUOUS
303.02	ACUTE ALCOHOLIC INTOXICATION IN ALCOHOLISM, EPISODIC
303.03	ACUTE ALCOHOLIC INTOXICATION IN ALCOHOLISM, IN REMISSION
303.9	OTHER & UNSPECIFIED ALCOHOL DEPENDENCE
303.90	OTHER AND UNSPECIFIED ALCOHOL DEPENDENCE, UNSPECIFIED
303.91	OTHER AND UNSPECIFIED ALCOHOL DEPENDENCE, CONTINUOUS
303.92	OTHER AND UNSPECIFIED ALCOHOL DEPENDENCE, EPISODIC
303.93	OTHER AND UNSPECIFIED ALCOHOL DEPENDENCE, IN REMISSION
305.0	ALCOHOL ABUSE-NOS
305.00	ALCOHOL ABUSE, UNSPECIFIED
305.01	ALCOHOL ABUSE, CONTINUOUS
305.02	ALCOHOL ABUSE, EPISODIC
305.03	ALCOHOL ABUSE, IN REMISSION
980.0	TOXIC EFFECT OF ETHYL ALCOHOL

## Sheet: Drug Use Disorder
Drug Use Disorder
Back to Variable List
304	DRUG DEPENDENCE
304.0	OPIOD TYPE DEPENDENCE
304.00	OPIOID TYPE DEPENDENCE, UNSPECIFIED
304.01	OPIOID TYPE DEPENDENCE, CONTINUOUS
304.02	OPIOID TYPE DEPENDENCE, EPISODIC
304.03	OPIOID TYPE DEPENDENCE, IN REMISSION
304.1	BARBITURATE DEPENDENCE
304.10	SEDATIVE, HYPNOTIC OR ANXIOLYTIC DEPENDENCE, UNSPECIFIED
304.11	SEDATIVE, HYPNOTIC OR ANXIOLYTIC DEPENDENCE, CONTINUOUS
304.12	SEDATIVE, HYPNOTIC OR ANXIOLYTIC DEPENDENCE, EPISODIC
304.13	SEDATIVE, HYPNOTIC OR ANXIOLYTIC DEPENDENCE, IN REMISSION
304.2	COCAINE DEPENDENCE
304.20	COCAINE DEPENDENCE, UNSPECIFIED
304.21	COCAINE DEPENDENCE, CONTINUOUS
304.22	COCAINE DEPENDENCE, EPISODIC
304.23	COCAINE DEPENDENCE, IN REMISSION
304.3	CANNABIS DEPENDENCE
304.30	CANNABIS DEPENDENCE, UNSPECIFIED
304.31	CANNABIS DEPENDENCE, CONTINUOUS
304.32	CANNABIS DEPENDENCE, EPISODIC
304.33	CANNABIS DEPENDENCE, IN REMISSION
304.4	AMPHETAMINE DEPENDENCE
304.40	AMPHETAMINE AND OTHER PSYCHOSTIMULANT DEPENDENCE, UNSPECIFIED
304.41	AMPHETAMINE AND OTHER PSYCHOSTIMULANT DEPENDENCE, CONTINUOUS
304.42	AMPHETAMINE AND OTHER PSYCHOSTIMULANT DEPENDENCE, EPISODIC
304.43	AMPHETAMINE AND OTHER PSYCHOSTIMULANT DEPENDENCE, IN REMISSION
304.5	HALLUCINOGEN DEPENDENCE
304.50	HALLUCINOGEN DEPENDENCE, UNSPECIFIED
304.51	HALLUCINOGEN DEPENDENCE, CONTINUOUS
304.52	HALLUCINOGEN DEPENDENCE, EPISODIC
304.53	HALLUCINOGEN DEPENDENCE, IN REMISSION
304.6	OTHER SPECIFIED DRUG DEPENDENCE
304.60	OTHER SPECIFIED DRUG DEPENDENCE, UNSPECIFIED
304.61	OTHER SPECIFIED DRUG DEPENDENCE, CONTINUOUS
304.62	OTHER SPECIFIED DRUG DEPENDENCE, EPISODIC
304.63	OTHER SPECIFIED DRUG DEPENDENCE, IN REMISSION
304.7	OPIOID/OTHER DEPENDENCE
304.70	COMBINATIONS OF OPIOID TYPE DRUG WITH ANY OTHER DRUG DEPENDENCE, UNSPECIFIED
304.71	COMBINATIONS OF OPIOID TYPE DRUG WITH ANY OTHER DRUG DEPENDENCE, CONTINUOUS
304.72	COMBINATIONS OF OPIOID TYPE DRUG WITH ANY OTHER DRUG DEPENDENCE, EPISODIC
304.73	COMBINATIONS OF OPIOID TYPE DRUG WITH ANY OTHER DRUG DEPENDENCE, IN REMISSION
304.8	COMB DRUG DEPENDENCE
304.80	COMBINATIONS OF DRUG DEPENDENCE EXCLUDING OPIOID TYPE DRUG, UNSPECIFIED
304.81	COMBINATIONS OF DRUG DEPENDENCE EXCLUDING OPIOID TYPE DRUG, CONTINUOUS
304.82	COMBINATIONS OF DRUG DEPENDENCE EXCLUDING OPIOID TYPE DRUG, EPISODIC
304.83	COMBINATIONS OF DRUG DEPENDENCE EXCLUDING OPIOID TYPE DRUG, IN REMISSION
304.9	DRUG DEPEND UNSPEC
304.90	UNSPECIFIED DRUG DEPENDENCE, UNSPECIFIED
304.91	UNSPECIFIED DRUG DEPENDENCE, CONTINUOUS
304.92	UNSPECIFIED DRUG DEPENDENCE, EPISODIC
304.93	UNSPECIFIED DRUG DEPENDENCE, IN REMISSION
305	NONDEPENDENT USE OF DRUGS
305.2	CANNABIS ABUSE
305.20	CANNABIS ABUSE, UNSPECIFIED
305.21	CANNABIS ABUSE, CONTINUOUS
305.22	CANNABIS ABUSE, EPISODIC
305.23	CANNABIS ABUSE, IN REMISSION
305.3	HALLUCINOG ABUSE
305.30	HALLUCINOGEN ABUSE, UNSPECIFIED
305.31	HALLUCINOGEN ABUSE, CONTINUOUS
305.32	HALLUCINOGEN ABUSE, EPISODIC
305.33	HALLUCINOGEN ABUSE, IN REMISSION
305.4	BARBITURATE ABUSE
305.40	SEDATIVE, HYPNOTIC OR ANXIOLYTIC ABUSE, UNSPECIFIED
305.41	SEDATIVE, HYPNOTIC OR ANXIOLYTIC ABUSE, CONTINUOUS
305.42	SEDATIVE, HYPNOTIC OR ANXIOLYTIC ABUSE, EPISODIC
305.43	SEDATIVE, HYPNOTIC OR ANXIOLYTIC ABUSE, IN REMISSION
305.5	OPIOID ABUSE
305.50	OPIOID ABUSE, UNSPECIFIED
305.51	OPIOID ABUSE, CONTINUOUS
305.52	OPIOID ABUSE, EPISODIC
305.53	OPIOID ABUSE, IN REMISSION
305.6	COCAINE ABUSE
305.60	COCAINE ABUSE, UNSPECIFIED
305.61	COCAINE ABUSE, CONTINUOUS
305.62	COCAINE ABUSE, EPISODIC
305.63	COCAINE ABUSE, IN REMISSION
305.7	AMPHETAMINE ABUSE
305.70	AMPHETAMINE OR RELATED ACTING SYMPATHOMIMETIC ABUSE, UNSPECIFIED
305.71	AMPHETAMINE OR RELATED ACTING SYMPATHOMIMETIC ABUSE, CONTINUOUS
305.72	AMPHETAMINE OR RELATED ACTING SYMPATHOMIMETIC ABUSE, EPISODIC
305.73	AMPHETAMINE OR RELATED ACTING SYMPATHOMIMETIC ABUSE, IN REMISSION
305.8	ANTIDEPRESS ABUSE
305.80	ANTIDEPRESSANT TYPE ABUSE, UNSPECIFIED
305.81	ANTIDEPRESSANT TYPE ABUSE, CONTINUOUS
305.82	ANTIDEPRESSANT TYPE ABUSE, EPISODIC
305.83	ANTIDEPRESSANT TYPE ABUSE, IN REMISSION
305.9	OTHER UNSPECIFIED DRUG ABUSE
305.90	OTHER, MIXED, OR UNSPECIFIED DRUG ABUSE, UNSPECIFIED
305.91	OTHER, MIXED, OR UNSPECIFIED DRUG ABUSE, CONTINUOUS
305.92	OTHER, MIXED, OR UNSPECIFIED DRUG ABUSE, EPISODIC
305.93	OTHER, MIXED, OR UNSPECIFIED DRUG ABUSE, IN REMISSION
648.30	DRUG DEPENDENCE OF MOTHER, UNSPECIFIED AS TO EPISODE OF CARE OR NOT APPLICABLE
648.31	DRUG DEPENDENCE OF MOTHER, DELIVERED, WITH OR WITHOUT MENTION OF ANTEPARTUM CONDITION
648.32	DRUG DEPENDENCE OF MOTHER, DELIVERED, WITH MENTION OF POSTPARTUM COMPLICATION
648.33	DRUG DEPENDENCE OF MOTHER, ANTEPARTUM CONDITION OR COMPLICATION
648.34	DRUG DEPENDENCE OF MOTHER, POSTPARTUM CONDITION OR COMPLICATION
655.50	SUSPECTED DAMAGE TO FETUS FROM DRUGS, AFFECTING MANAGEMENT OF MOTHER, UNSPECIFIED AS TO EPISODE OF CARE OR NOT APPLICABLE
655.51	SUSPECTED DAMAGE TO FETUS FROM DRUGS, AFFECTING MANAGEMENT OF MOTHER, DELIVERED, WITH OR WITHOUT MENTION OF ANTEPARTUM CONDITION
655.53	SUSPECTED DAMAGE TO FETUS FROM DRUGS, AFFECTING MANAGEMENT OF MOTHER, ANTEPARTUM CONDITION OR COMPLICATION
779.5	DRUG WITHDRAWAL SYNDROME IN NEWBORN
965.00	POISONING BY OPIUM (ALKALOIDS), UNSPECIFIED
965.01	POISONING BY HEROIN
965.02	POISONING BY METHADONE
965.09	POISONING BY OTHER OPIATES AND RELATED NARCOTICS

## Sheet: Schizophrenia
Schizophrenia
Back to Variable List
ICD-9-Code	Diagnosis Description
294	OTHER ORGANIC PSYCHOTIC CONDITIONS
295.0	SCHIZOPHRENIC DISORDERS, SIMPLE TYPE
295.02	Simple type schizophrenia, chronic
295.03	Simple type schizophrenia, subchronic with acute exacerbation
295.1	HEBEPHRENIA
295.10	Disorganized type schizophrenia, unspecified
295.2	CATATONIA
295.20	Catatonic type schizophrenia, unspecified
295.21	Catatonic type schizophrenia, subchronic
295.22	Catatonic type schizophrenia, chronic
295.23	Catatonic type schizophrenia, subchronic with acute exacerbation
295.24	Catatonic type schizophrenia, chronic with acute exacerbation
295.30	Paranoid type schizophrenia, unspecified
295.31	Paranoid type schizophrenia, subchronic
295.34	Paranoid type schizophrenia, chronic with acute exacerbation
295.35	Paranoid type schizophrenia, in remission
295.4	AC SCHIZOPHRENIA
295.40	Schizophreniform disorder, unspecified
295.41	Schizophreniform disorder, subchronic
295.44	Schizophreniform disorder, chronic with acute exacerbation
295.45	Schizophreniform disorder, in remission
295.5	LATENT SCHIZOPHRENIA
295.50	Latent schizophrenia, unspecified
295.53	Latent schizophrenia, subchronic with acute exacerbation
295.6	RESID SCHIZOPHRENIA
295.61	Schizophrenic disorders, residual type, subchronic
295.62	Schizophrenic disorders, residual type, chronic
295.64	Schizophrenic disorders, residual type, chronic with acute exacerbation
295.7	SCHIZOAFFECTIVE
295.70	Schizoaffective disorder, unspecified
295.74	Schizoaffective disorder, chronic with acute exacerbation
295.75	Schizoaffective disorder, in remission
295.8	SCHIZOPHRENIA NEC
295.81	Other specified types of schizophrenia, subchronic
295.85	Other specified types of schizophrenia, in remission
295.90	Unspecified schizophrenia, unspecified
295.94	Unspecified schizophrenia, chronic with acute exacerbation
295.95	Unspecified schizophrenia, in remission
297	PARANOID STATE
297.1	Delusional disorder
297.3	Shared psychotic disorder
297.8	Other specified paranoid states
297.9	Unspecified paranoid state
298.0	Depressive type psychosis
298.3	Acute paranoid reaction
298.4	Psychogenic paranoid psychosis
298.9	Unspecified psychosis

## Sheet: Bipolar
Bipolar
Back to Variable List
ICD-9-Code	Diagnosis Description
296.64	Bipolar I disorder, most recent episode (or current) mixed, severe, specified as with psychotic behavior
296.65	Bipolar I disorder, most recent episode (or current) mixed, in partial or unspecified remission
296.80	Bipolar disorder, unspecified
296.89	Other bipolar disorders
296.40	Bipolar I disorder, most recent episode (or current) manic, unspecified
296.42	Bipolar I disorder, most recent episode (or current) manic, moderate
296.46	Bipolar I disorder, most recent episode (or current) manic, in full remission
296.51	Bipolar I disorder, most recent episode (or current) depressed, mild
296.52	Bipolar I disorder, most recent episode (or current) depressed, moderate
296.53	Bipolar I disorder, most recent episode (or current) depressed, severe, without mention of psychotic behavior
296.54	Bipolar I disorder, most recent episode (or current) depressed, severe, specified as with psychotic behavior
296.55	Bipolar I disorder, most recent episode (or current) depressed, in partial or unspecified remission
296.60	Bipolar I disorder, most recent episode (or current) mixed, unspecified
296.62	Bipolar I disorder, most recent episode (or current) mixed, moderate
296.63	Bipolar I disorder, most recent episode (or current) mixed, severe, without mention of psychotic behavior
296.01	Bipolar I disorder, single manic episode, mild
296.03	Bipolar I disorder, single manic episode, severe, without mention of psychotic behavior
296.04	Bipolar I disorder, single manic episode, severe, specified as with psychotic behavior
296.06	Bipolar I disorder, single manic episode, in full remission
296.0	MANIC DISORDER, SINGLE EPISODE
296.5	BIPOLAR AFF, DEPR
296.6	BIPOL AFF, MIXED
296.56	Bipolar I disorder, most recent episode (or current) depressed, in full remission
296.41	Bipolar I disorder, most recent episode (or current) manic, mild
296.4	BIPOL AFF, MANIC
296.66	Bipolar I disorder, most recent episode (or current) mixed, in full remission
296.44	Bipolar I disorder, most recent episode (or current) manic, severe, specified as with psychotic behavior
296.45	Bipolar I disorder, most recent episode (or current) manic, in partial or unspecified remission
296.61	Bipolar I disorder, most recent episode (or current) mixed, mild
296.05	Bipolar I disorder, single manic episode, in partial or unspecified remission
296.50	Bipolar I disorder, most recent episode (or current) depressed, unspecified
296.00	Bipolar I disorder, single manic episode, unspecified
296.7	Bipolar I disorder, most recent episode (or current) unspecified
296.02	Bipolar I disorder, single manic episode, moderate
296.43	Bipolar I disorder, most recent episode (or current) manic, severe, without mention of psychotic behavior

## Sheet: Depression_Oth Mood
Depression & Other Mood Disorder (Excluding Bipolar)
Back to Variable List
ICD-9-Code	Diagnosis Description
311	Depressive disorder, not elsewhere classified
300.4	Dysthymic disorder
296.90	Unspecified episodic mood disorder
296.35	Major depressive affective disorder, recurrent episode, in partial or unspecified remission
296.36	Major depressive affective disorder, recurrent episode, in full remission
296.21	Major depressive affective disorder, single episode, mild
296.22	Major depressive affective disorder, single episode, moderate
296.23	Major depressive affective disorder, single episode, severe, without mention of psychotic behavior
296.24	Major depressive affective disorder, single episode, severe, specified as with psychotic behavior
296.25	Major depressive affective disorder, single episode, in partial or unspecified remission
296.30	Major depressive affective disorder, recurrent episode, unspecified
296.31	Major depressive affective disorder, recurrent episode, mild
296.32	Major depressive affective disorder, recurrent episode, moderate
296	AFFECTIVE PSYCHOSES
296.11	Manic affective disorder, recurrent episode, mild
296.13	Manic affective disorder, recurrent episode, severe, without mention of psychotic behavior
296.14	Manic affective disorder, recurrent episode, severe, specified as with psychotic behavior
296.16	Manic affective disorder, recurrent episode, in full remission
296.8	MANIC-DEPRESSIVE
296.81	Atypical manic disorder
296.99	Other specified episodic mood disorder
296.9	AFFECTIVE PSYCHOSIS
293.83	Mood disorder in conditions classified elsewhere
296.3	RECURR DEPR PSYCHOS
296.33	Major depressive affective disorder, recurrent episode, severe, without mention of psychotic behavior
296.12	Manic affective disorder, recurrent episode, moderate
296.15	Manic affective disorder, recurrent episode, in partial or unspecified remission
296.34	Major depressive affective disorder, recurrent episode, severe, specified as with psychotic behavior
296.20	Major depressive affective disorder, single episode, unspecified
296.2	DEPRESS PSYCHOSIS
296.10	Manic affective disorder, recurrent episode, unspecified
296.1	RECUR MANIC DISORDER
296.82	Atypical depressive disorder
296.26	Major depressive affective disorder, single episode, in full remission

## Sheet: Anxiety
Anxiety
Back to Variable List
ICD-9-Code	Diagnosis Description
293.84	Anxiety disorder in conditions classified elsewhere
300	NEUROTIC DISORDERS
300.0	ANXIETY STATE
300.00	Anxiety state, unspecified
300.01	Panic disorder without agoraphobia
300.02	Generalized anxiety disorder
300.09	Other anxiety states
300.1	HYSTERIA
300.10	Hysteria, unspecified
300.2	PHOBIC DISORDERS
300.20	Phobia, unspecified
300.21	Agoraphobia with panic disorder
300.22	Agoraphobia without mention of panic attacks
300.23	Social phobia
300.29	Other isolated or specific phobias
300.3	Obsessive-compulsive disorders
300.5	Neurasthenia
300.8	OTHER NEUROTIC DISORDERS
300.89	Other somatoform disorders
300.9	Unspecified nonpsychotic mental disorder
308	ACUTE REACTION TO STRESS
308.0	Predominant disturbance of emotions
308.1	Predominant disturbance of consciousness
308.2	Predominant psychomotor disturbance
308.3	Other acute reactions to stress
308.4	Mixed disorders as reaction to stress
308.9	Unspecified acute reaction to stress
309.81	Posttraumatic stress disorder
313.0	Overanxious disorder specific to childhood and adolescence
313.1	Misery and unhappiness disorder specific to childhood and adolescence
313.2	SHYNESS DISORDER
313.21	Shyness disorder of childhood
313.22	Introverted disorder of childhood
313.3	Relationship problems specific to childhood and adolescence
313.82	Identity disorder of childhood or adolescence
313.83	Academic underachievement disorder of childhood or adolescence

## Sheet: Adjustment
Adjustment
Back to Variable List
ICD-9-Code	Diagnosis Description
309.0	Adjustment disorder with depressed mood
309.24	Adjustment disorder with anxiety
309.28	Adjustment disorder with mixed anxiety and depressed mood
309.3	Adjustment disorder with disturbance of conduct
309.4	Adjustment disorder with mixed disturbance of emotions and conduct
309.9	Unspecified adjustment reaction
309.2	WITH PREDOMINANT DISTURBANCE OF OTHER EMOTIONS
309.22	Emancipation disorder of adolescence and early adult life
309.23	Specific academic or work inhibition
309.8	OTHER SPECIFIED ADJUSTMENT REACTIONS
309.29	Other adjustment reactions with predominant disturbance of other emotions
309	ADJUSTMENT DISORDER
309.82	Adjustment reaction with physical symptoms
309.83	Adjustment reaction with withdrawal
309.89	Other specified adjustment reactions
309.1	Prolonged depressive reaction
