# Supplementary material for: Behavioral health conditions and potentially preventable diabetes-related hospitalizations in the United States: Findings from a national sample of commercial claims data
Source: PLoS One. 2019 Feb 28;14(2):e0212955. doi: 10.1371/journal.pone.0212955 (PMC6394977; doi:10.1371/journal.pone.0212955)
Supplement: S3 File — This file contains detailed information regarding the operational definition of the physical health status variables used in the statistical models. (XLSX) [file pone.0212955.s003.xlsx]

## Sheet: Variable List
Supplemental File S3: Operational Definition of Physical Health Status Variables Included in Analyses
CCS Categories as defined by AHRQ:	https://www.hcup-us.ahrq.gov/toolssoftware/ccs/ccs.jsp
Chronic Condition as defined by AHRQ:	https://www.hcup-us.ahrq.gov/toolssoftware/chronic/chronic.jsp
Variable	Source/Logic	Tab w/ Details
COPD	AHRQ-defined CCS diagnosis category = 127 "Chronic obstructive pulmonary disease and bronchiectasis" and chronic condition. Diagnosis must be present on >=1 inpatient facility claim or >=2 dates of service on other types of claims (excludes laboratory, DME, ambulance, and other transportation claims).	Click here
Asthma	AHRQ-defined CCS diagnosis category = 128 "Asthma" and chronic condition. Diagnosis must be present on >=1 inpatient facility claim or >=2 dates of service on other types of claims (excludes laboratory, DME, ambulance, and other transportation claims).	Click here
Chronic Pain/Pain-Related Condition	Diagnosis for a pain-related condition or chronic pain diagnosis, excluding diabetic neuropathy (because that is part of our outcome). Diagnosis must persist over time: Specifically, one or more of these diagnoses had to be found on three different service dates, and the first and last must be >=90 days apart (excluded laboratory, DME, ambulance, and other transportation claims).	Click here
Tobacco Use	Tobacco-related diagnosis [Tobacco abuse (ICD-9-CM 305.1*), Personal history of tobacco se (V15.82), Tobacco use disorder complicating pregnancy (649.00-609.04)] on >=1 inpatient facility claim or >=2 dates of service on other types of claims (excludes laboratory, DME, ambulance, and other transportation claims), -OR- one or more pharmacy claim for a smoking deterrent (based on the drug class as …	Click here
Renal Failure/Chronic Kidney Disease	ESRD or dialysis. Defined based on a subset of ICD-9-Codes in the CCS categories 99 "Hypertension with complications and secondary hypertension" and 158 "Chronic Kidney Disease" or a CPT or Revenue code for dialysis. Diagnosis or procedure must be present on >=1 inpatient facility claim or >=2 dates of service on other types of claims (excludes laboratory, DME, ambulance, and other transportation…	Click here
Chronic Heart Condition	Heart condition as defined by CCS codes 96, 97, and 100–108 (see detailed tab for descriptions) and chronic condition. Diagnosis or procedure must be present on >=1 inpatient facility claim or >=2 dates of service on other types of claims (excludes laboratory, DME, ambulance, and other transportation claims).	Click here
Cancer	Cancer as defined by CCS codes11-43 and 45 (see detailed tab for descriptions). Diagnosis or procedure must be present on >=1 inpatient facility claim or >=2 dates of service on other types of claims (excludes laboratory, DME, ambulance, and other transportation claims).	Click here
Chronic Hypertension	AHRQ-defined CCS diagnosis category = 98 or 99 "Essential Hypertension" or "Hypertension with complications and secondary hypertension" and chronic condition. Diagnosis must be present on >=1 inpatient facility claim or >=2 dates of service on other types of claims (excludes laboratory, DME, ambulance, and other transportation claims).	Click here
Chronic Cerebrovascular Disease	AHRQ-defined cerebrovascular disease, excluding migraine (ICD-9-CM 346.*). CCS Codes 109, 110, 111, 112, or 113 and flagged as chronic condition (see tab for details). Diagnosis must be present on >=1 inpatient facility claim or >=2 dates of service on other types of claims (excludes laboratory, DME, ambulance, and other transportation claims).	Click here
Obesity	Diagnosis of obesity (see tab for details). Diagnosis must be present on >=1 inpatient facility claim or >=2 dates of service on other types of claims (excludes laboratory, DME, ambulance, and other transportation claims).	Click here
Chronic Hyperlipidemia	AHRQ-defined CCS diagnosis category = 53 "Disorders of Lipid Metabolism" and chronic condition. Diagnosis must be present on >=1 inpatient facility claim or >=2 dates of service on other types of claims (excludes laboratory, DME, ambulance, and other transportation claims).	Click here

## Sheet: COPD
COPD
Back to Variable List
ICD-9-Code	Diagnosis Description
491.0	Simple chronic bronchitis
491.1	Mucopurulent chronic bronchitis
491.2	OBSTRUCT CHR BRONCHITIS J80 S91
491.20	Obstructive chronic bronchitis without exacerbation
491.21	Obstructive chronic bronchitis with (acute) exacerbation
491.22	Obstructive chronic bronchitis with acute bronchitis
491.8	Other chronic bronchitis
491.9	Unspecified chronic bronchitis
492.0	Emphysematous bleb
492.8	Other emphysema
494	BRONCHIECTASIS
494.0	Bronchiectasis without acute exacerbation
494.1	Bronchiectasis with acute exacerbation
496	Chronic airway obstruction, not elsewhere classified

## Sheet: Asthma
Asthma
Back to Variable List
ICD-9-Code	Diagnosis Description
493.00	Extrinsic asthma, unspecified
493.01	Extrinsic asthma with status asthmaticus
493.02	Extrinsic asthma with (acute) exacerbation
493.10	Intrinsic asthma, unspecified
493.11	Intrinsic asthma with status asthmaticus
493.12	Intrinsic asthma with (acute) exacerbation
493.20	Chronic obstructive asthma, unspecified
493.21	Chronic obstructive asthma with status asthmaticus
493.22	Chronic obstructive asthma with (acute) exacerbation
493.81	Exercise induced bronchospasm
493.82	Cough variant asthma
493.90	Asthma,unspecified type, unspecified
493.91	Asthma, unspecified type, with status asthmaticus
493.92	Asthma, unspecified type, with (acute) exacerbation

## Sheet: Pain
Pain
Back to Variable List
ICD-9-Code	Diagnosis Description
053.10	Herpes zoster with unspecified nervous system complication
053.12	Postherpetic trigeminal neuralgia
053.13	Postherpetic polyneuropathy
053.14	Herpes zoster myelitis
053.19	Herpes zoster with other nervous system complications
337.20	Reflex sympathetic dystrophy, unspecified
337.21	Reflex sympathetic dystrophy of the upper limb
337.22	Reflex sympathetic dystrophy of the lower limb
337.29	Reflex sympathetic dystrophy of other specified site
338.0	Central pain syndrome
338.21	Chronic pain due to trauma
338.22	Chronic post-thoracotomy pain
338.28	Other chronic postoperative pain
338.29	Other chronic pain
338.3	Neoplasm related pain (acute) (chronic)
338.4	Chronic pain syndrome
346.0	CLASSICAL MIGRAINE JAN80 SEP92
346.00	Migraine with aura, without mention of intractable migraine without mention of status migrainosus
346.01	Migraine with aura, with intractable migraine, so stated, without mention of status migrainosus
346.02	Migraine with aura, without mention of intractable migraine with status migrainosus
346.03	Migraine with aura, with intractable migraine, so stated, with status migrainosus
346.1	COMMON MIGRAINE JAN80 SEP92
346.10	Migraine without aura, without mention of intractable migraine without mention of status migrainosus
346.11	Migraine without aura, with intractable migraine, so stated, without mention of status migrainosus
346.12	Migraine without aura, without mention of intractable migraine with status migrainosus
346.13	Migraine without aura, with intractable migraine, so stated, with status migrainosus
346.2	VARIANTS OF MIGRAINE JAN80 SEP92
346.20	Variants of migraine, not elsewhere classified, without mention of intractable migraine without mention of status migrainosus
346.21	Variants of migraine, not elsewhere classified, with intractable migraine, so stated, without mention of status migrainosus
346.22	Variants of migraine, not elsewhere classified, without mention of intractable migraine with status migrainosus
346.23	Variants of migraine, not elsewhere classified, with intractable migraine, so stated, with status migrainosus
346.8	MIGRAINE NEC JAN80 SEP92
346.80	Other forms of migraine, without mention of intractable migraine without mention of status migrainosus
346.81	Other forms of migraine, with intractable migraine, so stated, without mention of status migrainosus
346.82	Other forms of migraine, without mention of intractable migraine with status migrainosus
346.83	Other forms of migraine, with intractable migraine, so stated, with status migrainosus
346.9	MIGRAINE NOS JAN80 SEP92
346.90	Migraine, unspecified, without mention of intractable migraine without mention of status migrainosus
346.91	Migraine, unspecified, with intractable migraine, so stated, without mention of status migrainosus
346.92	Migraine, unspecified, without mention of intractable migraine with status migrainosus
346.93	Migraine, unspecified, with intractable migraine, so stated, with status migrainosus
350.1	Trigeminal neuralgia
353.6	Phantom limb (syndrome)
564.1	Irritable bowel syndrome
595.1	Chronic interstitial cystitis
696.0	Psoriatic arthropathy
696.1	Other psoriasis
696.2	Parapsoriasis
696.3	Pityriasis rosea
696.4	Pityriasis rubra pilaris
696.5	Other and unspecified pityriasis
696.8	Other psoriasis and similar disorders
714.0	Rheumatoid arthritis
714.1	Felty's syndrome
714.2	Other rheumatoid arthritis with visceral or systemic involvement
714.30	Polyarticular juvenile rheumatoid arthritis, chronic or unspecified
714.31	Polyarticular juvenile rheumatoid arthritis, acute
714.32	Pauciarticular juvenile rheumatoid arthritis
714.33	Monoarticular juvenile rheumatoid arthritis
714.4	Chronic postrheumatic arthropathy
714.81	Rheumatoid lung
715.00	Osteoarthrosis, generalized, site unspecified
715.04	Osteoarthrosis, generalized, hand
715.09	Osteoarthrosis, generalized, multiple sites
715.10	Osteoarthrosis, localized, primary, site unspecified
715.11	Osteoarthrosis, localized, primary, shoulder region
715.12	Osteoarthrosis, localized, primary, upper arm
715.13	Osteoarthrosis, localized, primary, forearm
715.14	Osteoarthrosis, localized, primary, hand
715.15	Osteoarthrosis, localized, primary, pelvic region and thigh
715.16	Osteoarthrosis, localized, primary, lower leg
715.17	Osteoarthrosis, localized, primary, ankle and foot
715.18	Osteoarthrosis, localized, primary, other specified sites
715.20	Osteoarthrosis, localized, secondary, site unspecified
715.21	Osteoarthrosis, localized, secondary, shoulder region
715.22	Osteoarthrosis, localized, secondary, upper arm
715.23	Osteoarthrosis, localized, secondary, forearm
715.24	Osteoarthrosis, localized, secondary, hand
715.25	Osteoarthrosis, localized, secondary, pelvic region and thigh
715.26	Osteoarthrosis, localized, secondary, lower leg
715.27	Osteoarthrosis, localized, secondary, ankle and foot
715.28	Osteoarthrosis, localized, secondary, other specified sites
715.80	Osteoarthrosis involving, or with mention of more than one site, but not specified as generalized, site unspecified
715.89	Osteoarthrosis involving, or with mention of more than one site, but not specified as generalized, multiple sites
715.90	Osteoarthrosis, unspecified whether generalized or localized, site unspecified
715.91	Osteoarthrosis, unspecified whether generalized or localized, shoulder region
715.92	Osteoarthrosis, unspecified whether generalized or localized, upper arm
715.93	Osteoarthrosis, unspecified whether generalized or localized, forearm
715.94	Osteoarthrosis, unspecified whether generalized or localized, hand
715.95	Osteoarthrosis, unspecified whether generalized or localized, pelvic region and thigh
715.96	Osteoarthrosis, unspecified whether generalized or localized, lower leg
715.97	Osteoarthrosis, unspecified whether generalized or localized, ankle and foot
715.98	Osteoarthrosis, unspecified whether generalized or localized, other specified sites
720.0	Ankylosing spondylitis
720.1	Spinal enthesopathy
720.2	Sacroiliitis, not elsewhere classified
720.81	Inflammatory spondylopathies in diseases classified elsewhere
720.89	Other inflammatory spondylopathies
721.0	Cervical spondylosis without myelopathy
721.1	Cervical spondylosis with myelopathy
721.2	Thoracic spondylosis without myelopathy
721.3	Lumbosacral spondylosis without myelopathy
721.41	Spondylosis with myelopathy, thoracic region
721.42	Spondylosis with myelopathy, lumbar region
722.83	Postlaminectomy syndrome, lumbar region
723.4	Brachial neuritis or radiculitis NOS
724.02	Spinal stenosis, lumbar region, without neurogenic claudication
724.2	Lumbago
724.4	Thoracic or lumbosacral neuritis or radiculitis, unspecified
724.5	Backache, unspecified
724.8	Other symptoms referable to back
729.1	Myalgia and myositis, unspecified

## Sheet: Tobacco Use
Evidence of Tobacco Use
Back to Variable List
Tobacco-Related ICD-9-CM Codes
305.1	TOBACCO USE DISORDER
305.10	TOBACCO ABUSE-UNSPEC
305.11	TOBACCO ABUSE-CONTINUOUS
305.12	TOBACCO ABUSE-EPISODIC
305.13	TOBACCO ABUSE-IN REMISS
649.00	TOBACCO USE DISORDER COMPLICATING PREGNANCY, CHILDBIRTH, OR THE PUERPERIUM, UNSPECIFIED AS TO EPISODE OF CARE OR NOT APPLICABLE
649.01	TOBACCO USE DISORDER COMPLICATING PREGNANCY, CHILDBIRTH, OR THE PUERPERIUM, DELIVERED, WITH OR WITHOUT MENTION OF ANTEPARTUM CONDITION
649.02	TOBACCO USE DISORDER COMPLICATING PREGNANCY, CHILDBIRTH, OR THE PUERPERIUM, DELIVERED, WITH MENTION OF POSTPARTUM COMPLICATION
649.03	TOBACCO USE DISORDER COMPLICATING PREGNANCY, CHILDBIRTH, OR THE PUERPERIUM, ANTEPARTUM CONDITION OR COMPLICATION
649.04	TOBACCO USE DISORDER COMPLICATING PREGNANCY, CHILDBIRTH, OR THE PUERPERIUM, POSTPARTUM CONDITION OR COMPLICATION
V15.82	PERSONAL HISTORY OF TOBACCO USE
Tobacco-Related NDC Codes
00009519401	Nicotine Nasal Spray 10 MG/ML (0.5 MG/SPRAY)
00009519402	Nicotine Nasal Spray 10 MG/ML (0.5 MG/SPRAY)
00009519501	Nicotine Inhaler System 10 MG (4 MG Delivered)
00009519508	Nicotine Inhaler System 10 MG (4 MG Delivered)
00009519702	Nicotine TD Patch 24HR 15 MG/16HR
00009519707	Nicotine TD Patch 24HR 15 MG/16HR
00009519708	Nicotine TD Patch 24HR 15 MG/16HR
00009526901	Nicotine TD Patch 24HR 5 MG/16HR
00009527001	Nicotine TD Patch 24HR 10 MG/16HR
00009540001	Nicotine Inhaler System 10 MG (4 MG Delivered)
00009540101	Nicotine Nasal Spray 10 MG/ML (0.5 MG/SPRAY)
00045090101	Nicotine Inhaler System 10 MG (4 MG Delivered)
00067021307	Nicotine TD Patch 24HR 7 MG/24HR
00067021314	Nicotine TD Patch 24HR 7 MG/24HR
00067021407	Nicotine TD Patch 24HR 14 MG/24HR
00067021414	Nicotine TD Patch 24HR 14 MG/24HR
00067021507	Nicotine TD Patch 24HR 21 MG/24HR
00067021514	Nicotine TD Patch 24HR 21 MG/24HR
00067021528	Nicotine TD Patch 24HR 21 MG/24HR
00067482007	Nicotine TD Patch 24HR 7 MG/24HR
00067482014	Nicotine TD Patch 24HR 7 MG/24HR
00067488014	Nicotine TD Patch 24HR 7 MG/24HR
00067489007	Nicotine TD Patch 24HR 14 MG/24HR
00067512407	Nicotine TD Patch 24HR 7 MG/24HR
00067512414	Nicotine TD Patch 24HR 7 MG/24HR
00067512507	Nicotine TD Patch 24HR 14 MG/24HR
00067512514	Nicotine TD Patch 24HR 14 MG/24HR
00067512607	Nicotine TD Patch 24HR 21 MG/24HR
00067512614	Nicotine TD Patch 24HR 21 MG/24HR
00067512628	Nicotine TD Patch 24HR 21 MG/24HR
00067560511	Nicotine Polacrilex Gum 2 MG
00067560595	Nicotine Polacrilex Gum 2 MG
00067560611	Nicotine Polacrilex Gum 4 MG
00067560695	Nicotine Polacrilex Gum 4 MG
00067604556	Nicotine TD Patch 24 HR Kit 21-14-7 MG/24HR
00067612814	Nicotine TD Patch 24HR 7 MG/24HR
00067612914	Nicotine TD Patch 24HR 14 MG/24HR
00067613014	Nicotine TD Patch 24HR 21 MG/24HR
00069046856	Varenicline Tartrate Tab 0.5 MG (Base Equiv)
00069046903	Varenicline Tartrate Tab 1 MG (Base Equiv)
00069046912	Varenicline Tartrate Tab 1 MG (Base Equiv)
00069046956	Varenicline Tartrate Tab 1 MG (Base Equiv)
00069046997	Varenicline Tartrate Tab 1 MG (Base Equiv)
00069047102	Varenicline Tartrate Tab 0.5 MG X 11 & Tab 1 MG X 42 Pack
00069047103	Varenicline Tartrate Tab 0.5 MG X 11 & Tab 1 MG X 42 Pack
00069047197	Varenicline Tartrate Tab 0.5 MG X 11 & Tab 1 MG X 42 Pack
00093570301	Bupropion HCl (Smoking Deterrent) Tab SR 12HR 150 MG
00113002960	Nicotine Polacrilex Gum 2 MG
00113017060	Nicotine Polacrilex Gum 4 MG
00113020625	Nicotine Polacrilex Gum 2 MG
00113020660	Nicotine Polacrilex Gum 2 MG
00113034405	Nicotine Polacrilex Lozenge 2 MG
00113034423	Nicotine Polacrilex Lozenge 2 MG
00113042225	Nicotine Polacrilex Gum 4 MG
00113042260	Nicotine Polacrilex Gum 4 MG
00113045678	Nicotine Polacrilex Gum 2 MG
00113053278	Nicotine Polacrilex Gum 4 MG
00113087305	Nicotine Polacrilex Lozenge 4 MG
00113087323	Nicotine Polacrilex Lozenge 4 MG
00135014501	Nicotine TD Patch 24HR 21 MG/24HR
00135014502	Nicotine TD Patch 24HR 21 MG/24HR
00135014601	Nicotine TD Patch 24HR 14 MG/24HR
00135014602	Nicotine TD Patch 24HR 14 MG/24HR
00135014701	Nicotine TD Patch 24HR 7 MG/24HR
00135014702	Nicotine TD Patch 24HR 7 MG/24HR
00135015701	Nicotine Polacrilex Gum 2 MG
00135015702	Nicotine Polacrilex Gum 2 MG
00135015705	Nicotine Polacrilex Gum 2 MG
00135015706	Nicotine Polacrilex Gum 2 MG
00135015707	Nicotine Polacrilex Gum 2 MG
00135015708	Nicotine Polacrilex Gum 2 MG
00135015709	Nicotine Polacrilex Gum 2 MG
00135015710	Nicotine Polacrilex Gum 2 MG
00135015711	Nicotine Polacrilex Gum 2 MG
00135015801	Nicotine Polacrilex Gum 4 MG
00135015802	Nicotine Polacrilex Gum 4 MG
00135015803	Nicotine Polacrilex Gum 4 MG
00135015805	Nicotine Polacrilex Gum 4 MG
00135015806	Nicotine Polacrilex Gum 4 MG
00135015807	Nicotine Polacrilex Gum 4 MG
00135015808	Nicotine Polacrilex Gum 4 MG
00135015809	Nicotine Polacrilex Gum 4 MG
00135015810	Nicotine Polacrilex Gum 4 MG
00135015811	Nicotine Polacrilex Gum 4 MG
00135017001	Nicotine Polacrilex Gum 2 MG
00135017002	Nicotine Polacrilex Gum 2 MG
00135017005	Nicotine Polacrilex Gum 2 MG
00135017006	Nicotine Polacrilex Gum 2 MG
00135017007	Nicotine Polacrilex Gum 2 MG
00135017008	Nicotine Polacrilex Gum 2 MG
00135017009	Nicotine Polacrilex Gum 2 MG
00135017010	Nicotine Polacrilex Gum 2 MG
00135017011	Nicotine Polacrilex Gum 2 MG
00135017101	Nicotine Polacrilex Gum 4 MG
00135017102	Nicotine Polacrilex Gum 4 MG
00135017105	Nicotine Polacrilex Gum 4 MG
00135017106	Nicotine Polacrilex Gum 4 MG
00135017107	Nicotine Polacrilex Gum 4 MG
00135017108	Nicotine Polacrilex Gum 4 MG
00135017109	Nicotine Polacrilex Gum 4 MG
00135017110	Nicotine Polacrilex Gum 4 MG
00135017111	Nicotine Polacrilex Gum 4 MG
00135019401	Nicotine TD Patch 24HR 21 MG/24HR
00135019402	Nicotine TD Patch 24HR 21 MG/24HR
00135019403	Nicotine TD Patch 24HR 21 MG/24HR
00135019405	Nicotine TD Patch 24HR 21 MG/24HR
00135019502	Nicotine TD Patch 24HR 14 MG/24HR
00135019503	Nicotine TD Patch 24HR 14 MG/24HR
00135019505	Nicotine TD Patch 24HR 14 MG/24HR
00135019602	Nicotine TD Patch 24HR 7 MG/24HR
00135019605	Nicotine TD Patch 24HR 7 MG/24HR
00135019701	Nicotine Polacrilex Gum 2 MG
00135019702	Nicotine Polacrilex Gum 2 MG
00135019707	Nicotine Polacrilex Gum 2 MG
00135019801	Nicotine Polacrilex Gum 4 MG
00135019802	Nicotine Polacrilex Gum 4 MG
00135019807	Nicotine Polacrilex Gum 4 MG
00135020801	Nicotine Polacrilex Lozenge 2 MG
00135020803	Nicotine Polacrilex Lozenge 2 MG
00135020807	Nicotine Polacrilex Lozenge 2 MG
00135020901	Nicotine Polacrilex Lozenge 4 MG
00135020903	Nicotine Polacrilex Lozenge 4 MG
00135020907	Nicotine Polacrilex Lozenge 4 MG
00135022501	Nicotine Polacrilex Gum 2 MG
00135022502	Nicotine Polacrilex Gum 2 MG
00135022503	Nicotine Polacrilex Gum 2 MG
00135022601	Nicotine Polacrilex Gum 4 MG
00135022602	Nicotine Polacrilex Gum 4 MG
00135022603	Nicotine Polacrilex Gum 4 MG
00135022904	Nicotine Polacrilex Gum 2 MG
00135022905	Nicotine Polacrilex Gum 2 MG
00135023004	Nicotine Polacrilex Gum 4 MG
00135023005	Nicotine Polacrilex Gum 4 MG
00135024101	Nicotine Polacrilex Gum 2 MG
00135024102	Nicotine Polacrilex Gum 2 MG
00135024103	Nicotine Polacrilex Gum 2 MG
00135024105	Nicotine Polacrilex Gum 2 MG
00135024106	Nicotine Polacrilex Gum 2 MG
00135024108	Nicotine Polacrilex Gum 2 MG
00135024201	Nicotine Polacrilex Gum 4 MG
00135024202	Nicotine Polacrilex Gum 4 MG
00135024203	Nicotine Polacrilex Gum 4 MG
00135024205	Nicotine Polacrilex Gum 4 MG
00135024206	Nicotine Polacrilex Gum 4 MG
00135024208	Nicotine Polacrilex Gum 4 MG
00135045201	Nicotine Polacrilex Lozenge 2 MG
00135045202	Nicotine Polacrilex Lozenge 2 MG
00135045203	Nicotine Polacrilex Lozenge 2 MG
00135045301	Nicotine Polacrilex Lozenge 4 MG
00135045302	Nicotine Polacrilex Lozenge 4 MG
00135045303	Nicotine Polacrilex Lozenge 4 MG
00135046601	Nicotine Polacrilex Gum 2 MG
00135046602	Nicotine Polacrilex Gum 2 MG
00135046603	Nicotine Polacrilex Gum 2 MG
00135046605	Nicotine Polacrilex Gum 2 MG
00135046702	Nicotine Polacrilex Gum 4 MG
00135046703	Nicotine Polacrilex Gum 4 MG
00135046705	Nicotine Polacrilex Gum 4 MG
00135047401	Nicotine Polacrilex Gum 2 MG
00135047402	Nicotine Polacrilex Gum 2 MG
00135047403	Nicotine Polacrilex Gum 2 MG
00135047405	Nicotine Polacrilex Gum 2 MG
00135047407	Nicotine Polacrilex Gum 2 MG
00135047408	Nicotine Polacrilex Gum 2 MG
00135047501	Nicotine Polacrilex Gum 4 MG
00135047502	Nicotine Polacrilex Gum 4 MG
00135047503	Nicotine Polacrilex Gum 4 MG
00135047505	Nicotine Polacrilex Gum 4 MG
00135047507	Nicotine Polacrilex Gum 4 MG
00135047508	Nicotine Polacrilex Gum 4 MG
00135047702	Nicotine Polacrilex Lozenge 2 MG
00135047802	Nicotine Polacrilex Lozenge 4 MG
00135050802	Nicotine Polacrilex Lozenge 2 MG
00135050803	Nicotine Polacrilex Lozenge 2 MG
00135050902	Nicotine Polacrilex Lozenge 4 MG
00135050903	Nicotine Polacrilex Lozenge 4 MG
00135051001	Nicotine Polacrilex Lozenge 2 MG
00135051002	Nicotine Polacrilex Lozenge 2 MG
00135051003	Nicotine Polacrilex Lozenge 2 MG
00135051005	Nicotine Polacrilex Lozenge 2 MG
00135051006	Nicotine Polacrilex Lozenge 2 MG
00135051007	Nicotine Polacrilex Lozenge 2 MG
00135051101	Nicotine Polacrilex Lozenge 4 MG
00135051102	Nicotine Polacrilex Lozenge 4 MG
00135051105	Nicotine Polacrilex Lozenge 4 MG
00135051106	Nicotine Polacrilex Lozenge 4 MG
00135051107	Nicotine Polacrilex Lozenge 4 MG
00135051201	Nicotine Polacrilex Lozenge 2 MG
00135051205	Nicotine Polacrilex Lozenge 2 MG
00135051301	Nicotine Polacrilex Lozenge 4 MG
00135051305	Nicotine Polacrilex Lozenge 4 MG
00135051403	Nicotine Polacrilex Lozenge 2 MG
00135051503	Nicotine Polacrilex Lozenge 4 MG
00173055601	Bupropion HCl (Smoking Deterrent) Tab SR 12HR 150 MG
00173055602	Bupropion HCl (Smoking Deterrent) Tab SR 12HR 150 MG
00363007405	Nicotine Polacrilex Lozenge 2 MG
00363019005	Nicotine Polacrilex Lozenge 4 MG
00363019006	Nicotine Polacrilex Lozenge 4 MG
00363019010	Nicotine Polacrilex Lozenge 4 MG
00363019502	Nicotine TD Patch 24HR 14 MG/24HR
00363019602	Nicotine TD Patch 24HR 7 MG/24HR
00363020105	Nicotine Polacrilex Lozenge 2 MG
00363020176	Nicotine Polacrilex Lozenge 2 MG
00363020801	Nicotine Polacrilex Lozenge 2 MG
00363020807	Nicotine Polacrilex Lozenge 2 MG
00363020901	Nicotine Polacrilex Lozenge 4 MG
00363020907	Nicotine Polacrilex Lozenge 4 MG
00363034408	Nicotine Polacrilex Lozenge 2 MG
00363034410	Nicotine Polacrilex Lozenge 2 MG
00363034423	Nicotine Polacrilex Lozenge 2 MG
00363034444	Nicotine Polacrilex Lozenge 2 MG
00363034467	Nicotine Polacrilex Lozenge 2 MG
00363035260	Nicotine Polacrilex Gum 2 MG
00363035278	Nicotine Polacrilex Gum 2 MG
00363036506	Nicotine Polacrilex Gum 2 MG
00363042013	Nicotine Polacrilex Gum 2 MG
00363042020	Nicotine Polacrilex Gum 2 MG
00363042050	Nicotine Polacrilex Gum 2 MG
00363042062	Nicotine Polacrilex Gum 2 MG
00363042098	Nicotine Polacrilex Gum 2 MG
00363042113	Nicotine Polacrilex Gum 4 MG
00363042120	Nicotine Polacrilex Gum 4 MG
00363042150	Nicotine Polacrilex Gum 4 MG
00363042162	Nicotine Polacrilex Gum 4 MG
00363042198	Nicotine Polacrilex Gum 4 MG
00363042405	Nicotine Polacrilex Lozenge 4 MG
00363042476	Nicotine Polacrilex Lozenge 4 MG
00363042816	Nicotine Polacrilex Gum 2 MG
00363042844	Nicotine Polacrilex Gum 2 MG
00363042849	Nicotine Polacrilex Gum 2 MG
00363042944	Nicotine Polacrilex Gum 4 MG
00363042949	Nicotine Polacrilex Gum 4 MG
00363044602	Nicotine Polacrilex Lozenge 2 MG
00363044603	Nicotine Polacrilex Lozenge 2 MG
00363045658	Nicotine Polacrilex Gum 2 MG
00363045660	Nicotine Polacrilex Gum 2 MG
00363045678	Nicotine Polacrilex Gum 2 MG
00363048044	Nicotine Polacrilex Gum 2 MG
00363048144	Nicotine Polacrilex Gum 4 MG
00363048316	Nicotine Polacrilex Gum 4 MG
00363048344	Nicotine Polacrilex Gum 4 MG
00363048349	Nicotine Polacrilex Gum 4 MG
00363053206	Nicotine Polacrilex Gum 4 MG
00363053258	Nicotine Polacrilex Gum 4 MG
00363053260	Nicotine Polacrilex Gum 4 MG
00363053278	Nicotine Polacrilex Gum 4 MG
00363060962	Nicotine Polacrilex Gum 4 MG
00363060998	Nicotine Polacrilex Gum 4 MG
00363073402	Nicotine Polacrilex Lozenge 2 MG
00363085406	Nicotine Polacrilex Gum 4 MG
00363085460	Nicotine Polacrilex Gum 4 MG
00363087305	Nicotine Polacrilex Lozenge 4 MG
00363087306	Nicotine Polacrilex Lozenge 4 MG
00363087308	Nicotine Polacrilex Lozenge 4 MG
00363087310	Nicotine Polacrilex Lozenge 4 MG
00363087323	Nicotine Polacrilex Lozenge 4 MG
00363087367	Nicotine Polacrilex Lozenge 4 MG
00363089488	Nicotine TD Patch 24HR 7 MG/24HR
00363089588	Nicotine TD Patch 24HR 14 MG/24HR
00363089653	Nicotine TD Patch 24HR 21 MG/24HR
00363089688	Nicotine TD Patch 24HR 21 MG/24HR
00363095702	Nicotine Polacrilex Lozenge 4 MG
00363095704	Nicotine Polacrilex Lozenge 4 MG
00363095705	Nicotine Polacrilex Lozenge 4 MG
00363135206	Nicotine Polacrilex Gum 2 MG
00363135260	Nicotine Polacrilex Gum 2 MG
00363412213	Nicotine Polacrilex Gum 2 MG
00363412220	Nicotine Polacrilex Gum 2 MG
00363412250	Nicotine Polacrilex Gum 2 MG
00363412262	Nicotine Polacrilex Gum 2 MG
00363412298	Nicotine Polacrilex Gum 2 MG
00363414913	Nicotine Polacrilex Gum 4 MG
00363414920	Nicotine Polacrilex Gum 4 MG
00363414950	Nicotine Polacrilex Gum 4 MG
00363414962	Nicotine Polacrilex Gum 4 MG
00363414998	Nicotine Polacrilex Gum 4 MG
00363917002	Nicotine Polacrilex Lozenge 2 MG
00363917102	Nicotine Polacrilex Lozenge 4 MG
00363918001	Nicotine TD Patch 24HR 21 MG/24HR
00363918002	Nicotine TD Patch 24HR 21 MG/24HR
00363920003	Nicotine Polacrilex Lozenge 4 MG
00364289030	Nicotine TD Patch 24HR 7 MG/24HR
00364289330	Nicotine TD Patch 24HR 14 MG/24HR
00364290130	Nicotine TD Patch 24HR 21 MG/24HR
00378552101	Bupropion HCl (Smoking Deterrent) Tab SR 12HR 150 MG
00490006500	Varenicline Tartrate Tab 0.5 MG (Base Equiv)
00490006530	Varenicline Tartrate Tab 0.5 MG (Base Equiv)
00490006556	Varenicline Tartrate Tab 0.5 MG (Base Equiv)
00490006560	Varenicline Tartrate Tab 0.5 MG (Base Equiv)
00490006590	Varenicline Tartrate Tab 0.5 MG (Base Equiv)
00490006600	Varenicline Tartrate Tab 1 MG (Base Equiv)
00490006630	Varenicline Tartrate Tab 1 MG (Base Equiv)
00490006656	Varenicline Tartrate Tab 1 MG (Base Equiv)
00490006660	Varenicline Tartrate Tab 1 MG (Base Equiv)
00490006690	Varenicline Tartrate Tab 1 MG (Base Equiv)
00501630496	Nicotine Inhaler System 10 MG (4 MG Delivered)
00501630604	Nicotine Nasal Spray 10 MG/ML (0.5 MG/SPRAY)
00536103881	Nicotine Polacrilex Lozenge 2 MG
00536103981	Nicotine Polacrilex Lozenge 4 MG
00536110688	Nicotine TD Patch 24HR 7 MG/24HR
00536110788	Nicotine TD Patch 24HR 14 MG/24HR
00536110888	Nicotine TD Patch 24HR 21 MG/24HR
00536136206	Nicotine Polacrilex Gum 2 MG
00536136223	Nicotine Polacrilex Gum 2 MG
00536136234	Nicotine Polacrilex Gum 2 MG
00536137206	Nicotine Polacrilex Gum 4 MG
00536137223	Nicotine Polacrilex Gum 4 MG
00536137234	Nicotine Polacrilex Gum 4 MG
00536302906	Nicotine Polacrilex Gum 2 MG
00536302923	Nicotine Polacrilex Gum 2 MG
00536302934	Nicotine Polacrilex Gum 2 MG
00536303006	Nicotine Polacrilex Gum 4 MG
00536303023	Nicotine Polacrilex Gum 4 MG
00536310606	Nicotine Polacrilex Gum 2 MG
00536310618	Nicotine Polacrilex Gum 2 MG
00536310623	Nicotine Polacrilex Gum 2 MG
00536310634	Nicotine Polacrilex Gum 2 MG
00536310643	Nicotine Polacrilex Gum 2 MG
00536310706	Nicotine Polacrilex Gum 4 MG
00536310718	Nicotine Polacrilex Gum 4 MG
00536310723	Nicotine Polacrilex Gum 4 MG
00536310734	Nicotine Polacrilex Gum 4 MG
00536310743	Nicotine Polacrilex Gum 4 MG
00536311201	Nicotine Polacrilex Gum 2 MG
00536311237	Nicotine Polacrilex Gum 2 MG
00536311301	Nicotine Polacrilex Gum 4 MG
00536311337	Nicotine Polacrilex Gum 4 MG
00536338601	Nicotine Polacrilex Gum 2 MG
00536338637	Nicotine Polacrilex Gum 2 MG
00536338701	Nicotine Polacrilex Gum 4 MG
00536338737	Nicotine Polacrilex Gum 4 MG
00536340401	Nicotine Polacrilex Gum 2 MG
00536340437	Nicotine Polacrilex Gum 2 MG
00536340501	Nicotine Polacrilex Gum 4 MG
00536340537	Nicotine Polacrilex Gum 4 MG
00536589433	Nicotine TD Patch 24HR 7 MG/24HR
00536589488	Nicotine TD Patch 24HR 7 MG/24HR
00536589533	Nicotine TD Patch 24HR 14 MG/24HR
00536589588	Nicotine TD Patch 24HR 14 MG/24HR
00536589633	Nicotine TD Patch 24HR 21 MG/24HR
00536589688	Nicotine TD Patch 24HR 21 MG/24HR
00591086760	Bupropion HCl (Smoking Deterrent) Tab SR 12HR 150 MG
00591086776	Bupropion HCl (Smoking Deterrent) Tab SR 12HR 150 MG
00591289030	Nicotine TD Patch 24HR 7 MG/24HR
00591289054	Nicotine TD Patch 24HR 7 MG/24HR
00591289330	Nicotine TD Patch 24HR 14 MG/24HR
00591289354	Nicotine TD Patch 24HR 14 MG/24HR
00591290130	Nicotine TD Patch 24HR 21 MG/24HR
00591290154	Nicotine TD Patch 24HR 21 MG/24HR
00591354360	Bupropion HCl (Smoking Deterrent) Tab SR 12HR 150 MG
00591354376	Bupropion HCl (Smoking Deterrent) Tab SR 12HR 150 MG
00766004320	Nicotine Polacrilex Gum 2 MG
00766004330	Nicotine Polacrilex Gum 2 MG
00766004340	Nicotine Polacrilex Gum 2 MG
00766004350	Nicotine Polacrilex Gum 2 MG
00766004360	Nicotine Polacrilex Gum 2 MG
00766004420	Nicotine Polacrilex Gum 4 MG
00766004430	Nicotine Polacrilex Gum 4 MG
00766004440	Nicotine Polacrilex Gum 4 MG
00766004450	Nicotine Polacrilex Gum 4 MG
00766004460	Nicotine Polacrilex Gum 4 MG
00766004508	Nicotine Polacrilex Gum 2 MG
00766004548	Nicotine Polacrilex Gum 2 MG
00766004560	Nicotine Polacrilex Gum 2 MG
00766004708	Nicotine Polacrilex Gum 4 MG
00766004748	Nicotine Polacrilex Gum 4 MG
00766004760	Nicotine Polacrilex Gum 4 MG
00766014702	Nicotine TD Patch 24HR 21 MG/24HR
00766140015	Nicotine Polacrilex Lozenge 2 MG
00766140025	Nicotine Polacrilex Lozenge 4 MG
00766142020	Nicotine TD Patch 24HR 21 MG/24HR
00766142050	Nicotine TD Patch 24HR 21 MG/24HR
00766143020	Nicotine TD Patch 24HR 14 MG/24HR
00766144020	Nicotine TD Patch 24HR 7 MG/24HR
00766145010	Nicotine TD Patch 24HR 21 MG/24HR
00766145020	Nicotine TD Patch 24HR 21 MG/24HR
00766146010	Nicotine TD Patch 24HR 14 MG/24HR
00766146020	Nicotine TD Patch 24HR 14 MG/24HR
00766147010	Nicotine TD Patch 24HR 7 MG/24HR
00766147012	Nicotine TD Patch 24HR 7 MG/24HR
00766147020	Nicotine TD Patch 24HR 21 MG/24HR
00766147024	Nicotine TD Patch 24HR 21 MG/24HR
00766150010	Nicotine Polacrilex Lozenge 2 MG
00766150020	Nicotine Polacrilex Lozenge 4 MG
00766150030	Nicotine Polacrilex Lozenge 2 MG
00766150040	Nicotine Polacrilex Lozenge 4 MG
00766150056	Nicotine Polacrilex Lozenge 2 MG
00766150066	Nicotine Polacrilex Lozenge 4 MG
00766155100	Nicotine Polacrilex Lozenge 2 MG
00766155130	Nicotine Polacrilex Lozenge 2 MG
00766155150	Nicotine Polacrilex Lozenge 4 MG
00766155170	Nicotine Polacrilex Lozenge 4 MG
00766286214	Nicotine Polacrilex Gum 2 MG
00766286224	Nicotine Polacrilex Gum 4 MG
00766784320	Nicotine Polacrilex Gum 2 MG
00766784330	Nicotine Polacrilex Gum 2 MG
00766784340	Nicotine Polacrilex Gum 2 MG
00766784350	Nicotine Polacrilex Gum 2 MG
00766784420	Nicotine Polacrilex Gum 4 MG
00766784430	Nicotine Polacrilex Gum 4 MG
00766784440	Nicotine Polacrilex Gum 4 MG
00766784450	Nicotine Polacrilex Gum 4 MG
00766784508	Nicotine Polacrilex Gum 2 MG
00766784548	Nicotine Polacrilex Gum 2 MG
00766784560	Nicotine Polacrilex Gum 2 MG
00766784708	Nicotine Polacrilex Gum 4 MG
00766784720	Nicotine Polacrilex Gum 2 MG
00766784730	Nicotine Polacrilex Gum 2 MG
00766784740	Nicotine Polacrilex Gum 4 MG
00766784748	Nicotine Polacrilex Gum 4 MG
00766784750	Nicotine Polacrilex Gum 4 MG
00766784760	Nicotine Polacrilex Gum 4 MG
00766784957	Nicotine Polacrilex Gum 2 MG
00766784961	Nicotine Polacrilex Gum 4 MG
00766785730	Nicotine Polacrilex Gum 2 MG
00766785740	Nicotine Polacrilex Gum 4 MG
00766785750	Nicotine Polacrilex Gum 2 MG
00766785760	Nicotine Polacrilex Gum 4 MG
00766786755	Nicotine Polacrilex Gum 2 MG
00766786765	Nicotine Polacrilex Gum 4 MG
00781152960	Bupropion HCl (Smoking Deterrent) Tab SR 12HR 150 MG
00781516960	Bupropion HCl (Smoking Deterrent) Tab SR 12HR 150 MG
00904573411	Nicotine Polacrilex Gum 2 MG
00904573451	Nicotine Polacrilex Gum 2 MG
00904573495	Nicotine Polacrilex Gum 2 MG
00904573511	Nicotine Polacrilex Gum 4 MG
00904573551	Nicotine Polacrilex Gum 4 MG
00904573595	Nicotine Polacrilex Gum 4 MG
00904573611	Nicotine Polacrilex Gum 2 MG
00904573651	Nicotine Polacrilex Gum 2 MG
00904573695	Nicotine Polacrilex Gum 2 MG
00904573711	Nicotine Polacrilex Gum 4 MG
00904573751	Nicotine Polacrilex Gum 4 MG
00904573795	Nicotine Polacrilex Gum 4 MG
00904581962	Nicotine Polacrilex Lozenge 2 MG
00904582062	Nicotine Polacrilex Lozenge 4 MG
00904625762	Nicotine Polacrilex Lozenge 2 MG
00904625862	Nicotine Polacrilex Lozenge 4 MG
11110035556	Nicotine TD Patch 24HR 21 MG/24HR
11110035557	Nicotine TD Patch 24HR 21 MG/24HR
11110035558	Nicotine TD Patch 24HR 14 MG/24HR
11110035559	Nicotine TD Patch 24HR 14 MG/24HR
11110035560	Nicotine TD Patch 24HR 7 MG/24HR
11110037083	Nicotine TD Patch 24HR 7 MG/24HR
11673002929	Nicotine Polacrilex Gum 2 MG
11673012405	Nicotine Polacrilex Lozenge 2 MG
11673017029	Nicotine Polacrilex Gum 4 MG
11673019005	Nicotine Polacrilex Lozenge 4 MG
11673019401	Nicotine TD Patch 24HR 21 MG/24HR
11673019402	Nicotine TD Patch 24HR 21 MG/24HR
11673019502	Nicotine TD Patch 24HR 14 MG/24HR
11673019602	Nicotine TD Patch 24HR 7 MG/24HR
11673029401	Nicotine TD Patch 24HR 21 MG/24HR
11673029402	Nicotine TD Patch 24HR 21 MG/24HR
11673029501	Nicotine TD Patch 24HR 14 MG/24HR
11673029601	Nicotine TD Patch 24HR 7 MG/24HR
11673034405	Nicotine Polacrilex Lozenge 2 MG
11673034408	Nicotine Polacrilex Lozenge 2 MG
11673034416	Nicotine Polacrilex Lozenge 2 MG
11673034423	Nicotine Polacrilex Lozenge 2 MG
11673035278	Nicotine Polacrilex Gum 2 MG
11673042225	Nicotine Polacrilex Gum 4 MG
11673044278	Nicotine Polacrilex Gum 4 MG
11673045606	Nicotine Polacrilex Gum 2 MG
11673045678	Nicotine Polacrilex Gum 2 MG
11673053206	Nicotine Polacrilex Gum 4 MG
11673053278	Nicotine Polacrilex Gum 4 MG
11673065702	Nicotine Polacrilex Gum 2 MG
11673065703	Nicotine Polacrilex Gum 2 MG
11673065802	Nicotine Polacrilex Gum 4 MG
11673065803	Nicotine Polacrilex Gum 4 MG
11673077002	Nicotine Polacrilex Gum 2 MG
11673077093	Nicotine Polacrilex Gum 2 MG
11673085478	Nicotine Polacrilex Gum 4 MG
11673087305	Nicotine Polacrilex Lozenge 4 MG
11673087308	Nicotine Polacrilex Lozenge 4 MG
11673087316	Nicotine Polacrilex Lozenge 4 MG
11673087323	Nicotine Polacrilex Lozenge 4 MG
11822024368	Nicotine TD Patch 24HR 11 MG/24HR
11822024369	Nicotine TD Patch 24HR 22 MG/24HR
11822024370	Nicotine TD Patch 24HR 11 MG/24HR
11822024371	Nicotine TD Patch 24HR 22 MG/24HR
11822030946	Nicotine Polacrilex Gum 2 MG
11822030947	Nicotine Polacrilex Gum 4 MG
11822032093	Nicotine Polacrilex Gum 4 MG
11822045259	Nicotine TD Patch 24HR 21 MG/24HR
11822045260	Nicotine TD Patch 24HR 14 MG/24HR
11822045261	Nicotine TD Patch 24HR 21 MG/24HR
11822045262	Nicotine TD Patch 24HR 14 MG/24HR
11822045263	Nicotine TD Patch 24HR 7 MG/24HR
11822085412	Nicotine Polacrilex Gum 2 MG
11822085413	Nicotine Polacrilex Gum 4 MG
11822087287	Nicotine Polacrilex Gum 2 MG
11822087288	Nicotine Polacrilex Gum 2 MG
11822087289	Nicotine Polacrilex Gum 4 MG
11822087291	Nicotine Polacrilex Gum 4 MG
11822243690	Nicotine TD Patch 24HR 22 MG/24HR
11822243700	Nicotine TD Patch 24HR 11 MG/24HR
11822243710	Nicotine TD Patch 24HR 22 MG/24HR
11822253470	Nicotine Polacrilex Gum 2 MG
11822253480	Nicotine Polacrilex Gum 4 MG
11822302870	Nicotine Polacrilex Gum 2 MG
11822302880	Nicotine Polacrilex Gum 4 MG
11822302890	Nicotine Polacrilex Gum 2 MG
11822302900	Nicotine Polacrilex Gum 4 MG
11822309460	Nicotine Polacrilex Gum 2 MG
11822309470	Nicotine Polacrilex Gum 4 MG
11822320920	Nicotine Polacrilex Gum 2 MG
11822320930	Nicotine Polacrilex Gum 4 MG
11822321130	Nicotine Polacrilex Gum 2 MG
11822321140	Nicotine Polacrilex Gum 4 MG
11822323900	Nicotine Polacrilex Lozenge 4 MG
11822323910	Nicotine Polacrilex Lozenge 2 MG
11822353450	Nicotine Polacrilex Gum 4 MG
11822353460	Nicotine Polacrilex Gum 2 MG
11822422240	Nicotine Polacrilex Lozenge 2 MG
11822452590	Nicotine TD Patch 24HR 21 MG/24HR
11822452600	Nicotine TD Patch 24HR 14 MG/24HR
11822452610	Nicotine TD Patch 24HR 21 MG/24HR
11822452620	Nicotine TD Patch 24HR 14 MG/24HR
11822452630	Nicotine TD Patch 24HR 7 MG/24HR
11822522250	Nicotine Polacrilex Lozenge 4 MG
11822558930	Nicotine Polacrilex Gum 2 MG
11822558960	Nicotine Polacrilex Gum 4 MG
11822573120	Nicotine TD Patch 24HR 7 MG/24HR
11822573260	Nicotine Polacrilex Gum 2 MG
11822573270	Nicotine Polacrilex Gum 4 MG
11822573280	Nicotine Polacrilex Lozenge 2 MG
11822573290	Nicotine Polacrilex Lozenge 4 MG
11822575690	Nicotine Polacrilex Gum 4 MG
11822575700	Nicotine Polacrilex Gum 2 MG
11822622240	Nicotine Polacrilex Lozenge 2 MG
11822622250	Nicotine Polacrilex Lozenge 4 MG
11822635690	Nicotine Polacrilex Gum 2 MG
11822655690	Nicotine Polacrilex Gum 4 MG
11822854120	Nicotine Polacrilex Gum 2 MG
11822854130	Nicotine Polacrilex Gum 4 MG
11822872870	Nicotine Polacrilex Gum 2 MG
11822872880	Nicotine Polacrilex Gum 2 MG
11822872890	Nicotine Polacrilex Gum 4 MG
11822872910	Nicotine Polacrilex Gum 4 MG
11917001338	Nicotine TD Patch 24HR 21 MG/24HR
11917001339	Nicotine TD Patch 24HR 21 MG/24HR
11917001342	Nicotine TD Patch 24HR 7 MG/24HR
11917001343	Nicotine TD Patch 24HR 14 MG/24HR
11917001394	Nicotine TD Patch 24HR 14 MG/24HR
11917003194	Nicotine TD Patch 24HR 14 MG/24HR
11917010901	Nicotine TD Patch 24HR 21 MG/24HR
11917010902	Nicotine TD Patch 24HR 21 MG/24HR
11917010904	Nicotine TD Patch 24HR 7 MG/24HR
12333099761	Nicotine TD Patch 24HR 21 MG/24HR
12333099762	Nicotine TD Patch 24HR 21 MG/24HR
12333099771	Nicotine TD Patch 24HR 14 MG/24HR
12333099772	Nicotine TD Patch 24HR 14 MG/24HR
12333099781	Nicotine TD Patch 24HR 7 MG/24HR
19458945701	Nicotine TD Patch 24HR 21 MG/24HR
19458945702	Nicotine TD Patch 24HR 21 MG/24HR
19458945703	Nicotine TD Patch 24HR 7 MG/24HR
19458945704	Nicotine TD Patch 24HR 14 MG/24HR
19458962002	Nicotine TD Patch 24HR 22 MG/24HR
19458964101	Nicotine Polacrilex Gum 2 MG
19458964102	Nicotine Polacrilex Gum 2 MG
19458964103	Nicotine Polacrilex Gum 2 MG
19458964201	Nicotine Polacrilex Gum 4 MG
19458964202	Nicotine Polacrilex Gum 4 MG
21130034405	Nicotine Polacrilex Lozenge 2 MG
21130035278	Nicotine Polacrilex Gum 2 MG
21130045678	Nicotine Polacrilex Gum 2 MG
21130053278	Nicotine Polacrilex Gum 4 MG
21130085478	Nicotine Polacrilex Gum 4 MG
21130087305	Nicotine Polacrilex Lozenge 4 MG
21695063356	Varenicline Tartrate Tab 0.5 MG (Base Equiv)
21695094553	Varenicline Tartrate Tab 0.5 MG X 11 & Tab 1 MG X 42 Pack
21695094656	Varenicline Tartrate Tab 1 MG (Base Equiv)
23490001001	Nicotine Polacrilex Gum 2 MG
23490001101	Nicotine Polacrilex Gum 4 MG
23490001201	Nicotine Polacrilex Lozenge 2 MG
23490001301	Nicotine Polacrilex Lozenge 4 MG
23490973101	Varenicline Tartrate Tab 0.5 MG X 11 & Tab 1 MG X 42 Pack
23490973102	Varenicline Tartrate Tab 1 MG (Base Equiv)
24385017058	Nicotine Polacrilex Gum 2 MG
24385017158	Nicotine Polacrilex Gum 4 MG
24385044010	Nicotine TD Patch 24HR 11 MG/24HR
24385044074	Nicotine TD Patch 24HR 11 MG/24HR
24385059471	Nicotine Polacrilex Gum 2 MG
24385059771	Nicotine Polacrilex Gum 2 MG
24385059871	Nicotine Polacrilex Gum 4 MG
24385059971	Nicotine Polacrilex Gum 4 MG
24385068410	Nicotine TD Patch 24HR 22 MG/24HR
24385068474	Nicotine TD Patch 24HR 22 MG/24HR
24385097567	Nicotine Polacrilex Lozenge 2 MG
24385097667	Nicotine Polacrilex Lozenge 4 MG
30142002925	Nicotine Polacrilex Gum 2 MG
30142017025	Nicotine Polacrilex Gum 4 MG
30142020625	Nicotine Polacrilex Gum 2 MG
30142034405	Nicotine Polacrilex Lozenge 2 MG
30142035278	Nicotine Polacrilex Gum 2 MG
30142042225	Nicotine Polacrilex Gum 4 MG
30142045678	Nicotine Polacrilex Gum 2 MG
30142053278	Nicotine Polacrilex Gum 4 MG
30142085478	Nicotine Polacrilex Gum 4 MG
30142087305	Nicotine Polacrilex Lozenge 4 MG
34575074447	Nicotine TD Patch 24HR 21 MG/24HR
34575074457	Nicotine TD Patch 24HR 7 MG/24HR
34575074471	Nicotine TD Patch 24HR 14 MG/24HR
35356001107	Varenicline Tartrate Tab 0.5 MG (Base Equiv)
35356001114	Varenicline Tartrate Tab 0.5 MG (Base Equiv)
35356001156	Varenicline Tartrate Tab 0.5 MG (Base Equiv)
35356001207	Varenicline Tartrate Tab 1 MG (Base Equiv)
35356001214	Varenicline Tartrate Tab 1 MG (Base Equiv)
35356001256	Varenicline Tartrate Tab 1 MG (Base Equiv)
35356017456	Varenicline Tartrate Tab 1 MG (Base Equiv)
35356017553	Varenicline Tartrate Tab 0.5 MG X 11 & Tab 1 MG X 42 Pack
35356059714	Nicotine TD Patch 24HR 7 MG/24HR
35356059814	Nicotine TD Patch 24HR 14 MG/24HR
35356059914	Nicotine TD Patch 24HR 21 MG/24HR
36800002925	Nicotine Polacrilex Gum 2 MG
36800017025	Nicotine Polacrilex Gum 4 MG
36800017071	Nicotine Polacrilex Gum 4 MG
36800020625	Nicotine Polacrilex Gum 2 MG
36800033604	Nicotine TD Patch 24HR 22 MG/24HR
36800033605	Nicotine TD Patch 24HR 22 MG/24HR
36800033617	Nicotine TD Patch 24HR 11 MG/24HR
36800034405	Nicotine Polacrilex Lozenge 2 MG
36800035278	Nicotine Polacrilex Gum 2 MG
36800042271	Nicotine Polacrilex Gum 4 MG
36800045660	Nicotine Polacrilex Gum 2 MG
36800045678	Nicotine Polacrilex Gum 2 MG
36800053260	Nicotine Polacrilex Gum 4 MG
36800053278	Nicotine Polacrilex Gum 4 MG
36800053905	Nicotine Polacrilex Lozenge 4 MG
36800085478	Nicotine Polacrilex Gum 4 MG
36800087305	Nicotine Polacrilex Lozenge 4 MG
37205003612	Nicotine TD Patch 24HR 11 MG/24HR
37205003674	Nicotine TD Patch 24HR 11 MG/24HR
37205003712	Nicotine TD Patch 24HR 22 MG/24HR
37205003774	Nicotine TD Patch 24HR 22 MG/24HR
37205020323	Nicotine Polacrilex Gum 2 MG
37205020346	Nicotine Polacrilex Gum 2 MG
37205020367	Nicotine Polacrilex Gum 2 MG
37205020371	Nicotine Polacrilex Gum 2 MG
37205020377	Nicotine Polacrilex Gum 2 MG
37205020423	Nicotine Polacrilex Gum 4 MG
37205020446	Nicotine Polacrilex Gum 4 MG
37205020467	Nicotine Polacrilex Gum 4 MG
37205020471	Nicotine Polacrilex Gum 4 MG
37205020477	Nicotine Polacrilex Gum 4 MG
37205035874	Nicotine TD Patch 24HR 21 MG/24HR
37205036174	Nicotine TD Patch 24HR 14 MG/24HR
37205036374	Nicotine TD Patch 24HR 7 MG/24HR
37205065678	Nicotine Polacrilex Gum 2 MG
37205065778	Nicotine Polacrilex Gum 4 MG
37205096758	Nicotine Polacrilex Gum 2 MG
37205096778	Nicotine Polacrilex Gum 2 MG
37205096858	Nicotine Polacrilex Gum 4 MG
37205096878	Nicotine Polacrilex Gum 4 MG
37205098769	Nicotine Polacrilex Lozenge 2 MG
37205098869	Nicotine Polacrilex Lozenge 4 MG
40986002981	Nicotine Polacrilex Gum 2 MG
40986002982	Nicotine Polacrilex Gum 4 MG
40986002983	Nicotine Polacrilex Gum 2 MG
40986002984	Nicotine Polacrilex Gum 4 MG
40986002985	Nicotine Polacrilex Gum 2 MG
40986002986	Nicotine Polacrilex Gum 4 MG
40986002987	Nicotine Polacrilex Gum 2 MG
40986002988	Nicotine Polacrilex Gum 4 MG
40986002989	Nicotine TD Patch 24HR 21 MG/24HR
40986002990	Nicotine TD Patch 24HR 14 MG/24HR
40986002991	Nicotine TD Patch 24HR 7 MG/24HR
40986003109	Nicotine Polacrilex Gum 2 MG
40986003110	Nicotine Polacrilex Gum 4 MG
41163002925	Nicotine Polacrilex Gum 2 MG
41163002996	Nicotine Polacrilex Gum 2 MG
41163017025	Nicotine Polacrilex Gum 4 MG
41163017096	Nicotine Polacrilex Gum 4 MG
41163020625	Nicotine Polacrilex Gum 2 MG
41163021630	Nicotine TD Patch 24HR 21 MG/24HR
41163021632	Nicotine TD Patch 24HR 21 MG/24HR
41163021636	Nicotine TD Patch 24HR 14 MG/24HR
41163021640	Nicotine TD Patch 24HR 7 MG/24HR
41163034405	Nicotine Polacrilex Lozenge 2 MG
41163034423	Nicotine Polacrilex Lozenge 2 MG
41163035278	Nicotine Polacrilex Gum 2 MG
41163042225	Nicotine Polacrilex Gum 4 MG
41163045678	Nicotine Polacrilex Gum 2 MG
41163053278	Nicotine Polacrilex Gum 4 MG
41163060050	Nicotine Polacrilex Gum 2 MG
41163060062	Nicotine Polacrilex Gum 2 MG
41163060098	Nicotine Polacrilex Gum 2 MG
41163060150	Nicotine Polacrilex Gum 4 MG
41163060162	Nicotine Polacrilex Gum 4 MG
41163060198	Nicotine Polacrilex Gum 4 MG
41163085478	Nicotine Polacrilex Gum 4 MG
41163087305	Nicotine Polacrilex Lozenge 4 MG
41163087323	Nicotine Polacrilex Lozenge 4 MG
41250002925	Nicotine Polacrilex Gum 2 MG
41250002996	Nicotine Polacrilex Gum 2 MG
41250017025	Nicotine Polacrilex Gum 4 MG
41250017096	Nicotine Polacrilex Gum 4 MG
41250019005	Nicotine Polacrilex Lozenge 4 MG
41250020105	Nicotine Polacrilex Lozenge 2 MG
41250020625	Nicotine Polacrilex Gum 2 MG
41250020629	Nicotine Polacrilex Gum 2 MG
41250020696	Nicotine Polacrilex Gum 2 MG
41250034405	Nicotine Polacrilex Lozenge 2 MG
41250034410	Nicotine Polacrilex Lozenge 2 MG
41250036578	Nicotine Polacrilex Gum 2 MG
41250042229	Nicotine Polacrilex Gum 4 MG
41250042296	Nicotine Polacrilex Gum 4 MG
41250042405	Nicotine Polacrilex Lozenge 4 MG
41250044278	Nicotine Polacrilex Gum 4 MG
41250045606	Nicotine Polacrilex Gum 2 MG
41250045670	Nicotine Polacrilex Gum 2 MG
41250045678	Nicotine Polacrilex Gum 2 MG
41250053206	Nicotine Polacrilex Gum 4 MG
41250053270	Nicotine Polacrilex Gum 4 MG
41250053278	Nicotine Polacrilex Gum 4 MG
41250070005	Nicotine Polacrilex Lozenge 2 MG
41250073402	Nicotine Polacrilex Lozenge 2 MG
41250085478	Nicotine Polacrilex Gum 4 MG
41250087305	Nicotine Polacrilex Lozenge 4 MG
41250087310	Nicotine Polacrilex Lozenge 4 MG
41250087311	Nicotine Polacrilex Lozenge 4 MG
41250095702	Nicotine Polacrilex Lozenge 4 MG
41415024473	Nicotine Polacrilex Gum 2 MG
41415024673	Nicotine Polacrilex Gum 4 MG
41415024773	Nicotine Polacrilex Gum 2 MG
41415024973	Nicotine Polacrilex Gum 4 MG
41415025873	Nicotine Polacrilex Lozenge 2 MG
41415025973	Nicotine Polacrilex Lozenge 4 MG
41520020671	Nicotine Polacrilex Gum 2 MG
41520031427	Nicotine Polacrilex Gum 4 MG
41520031452	Nicotine Polacrilex Lozenge 4 MG
41520031459	Nicotine Polacrilex Lozenge 2 MG
41520031475	Nicotine TD Patch 24HR 21 MG/24HR
41520031476	Nicotine TD Patch 24HR 14 MG/24HR
41520031477	Nicotine TD Patch 24HR 7 MG/24HR
41520031722	Nicotine Polacrilex Gum 2 MG
41520031723	Nicotine Polacrilex Gum 2 MG
41520031724	Nicotine Polacrilex Gum 4 MG
41520031725	Nicotine Polacrilex Gum 4 MG
41520031879	Nicotine Polacrilex Gum 2 MG
41520031880	Nicotine Polacrilex Gum 4 MG
41520035278	Nicotine Polacrilex Gum 2 MG
41520042271	Nicotine Polacrilex Gum 4 MG
41520045658	Nicotine Polacrilex Gum 2 MG
41520045678	Nicotine Polacrilex Gum 2 MG
41520053258	Nicotine Polacrilex Gum 4 MG
41520053278	Nicotine Polacrilex Gum 4 MG
41520085478	Nicotine Polacrilex Gum 4 MG
41520087305	Nicotine Polacrilex Lozenge 4 MG
43353089905	Varenicline Tartrate Tab 1 MG (Base Equiv)
43598044556	Nicotine TD Patch 24 HR Kit 21-14-7 MG/24HR
43598044670	Nicotine TD Patch 24HR 7 MG/24HR
43598044674	Nicotine TD Patch 24HR 7 MG/24HR
43598044770	Nicotine TD Patch 24HR 14 MG/24HR
43598044774	Nicotine TD Patch 24HR 14 MG/24HR
43598044828	Nicotine TD Patch 24HR 21 MG/24HR
43598044870	Nicotine TD Patch 24HR 21 MG/24HR
43598044874	Nicotine TD Patch 24HR 21 MG/24HR
45802000125	Nicotine Polacrilex Gum 4 MG
45802011078	Nicotine Polacrilex Gum 4 MG
45802020625	Nicotine Polacrilex Gum 2 MG
45802034405	Nicotine Polacrilex Lozenge 2 MG
45802087305	Nicotine Polacrilex Lozenge 4 MG
46122017125	Nicotine Polacrilex Gum 2 MG
46122017320	Nicotine Polacrilex Gum 2 MG
46122017608	Nicotine Polacrilex Lozenge 2 MG
46122017708	Nicotine Polacrilex Lozenge 4 MG
46122025415	Nicotine Polacrilex Lozenge 2 MG
46122025416	Nicotine Polacrilex Lozenge 2 MG
46122025515	Nicotine Polacrilex Lozenge 4 MG
46122028660	Nicotine Polacrilex Gum 4 MG
49035002996	Nicotine Polacrilex Gum 2 MG
49035012409	Nicotine Polacrilex Lozenge 2 MG
49035012410	Nicotine Polacrilex Lozenge 2 MG
49035017096	Nicotine Polacrilex Gum 4 MG
49035019009	Nicotine Polacrilex Lozenge 4 MG
49035019010	Nicotine Polacrilex Lozenge 4 MG
49035019401	Nicotine TD Patch 24HR 21 MG/24HR
49035019402	Nicotine TD Patch 24HR 21 MG/24HR
49035019502	Nicotine TD Patch 24HR 14 MG/24HR
49035019602	Nicotine TD Patch 24HR 7 MG/24HR
49035020696	Nicotine Polacrilex Gum 2 MG
49035034403	Nicotine Polacrilex Lozenge 2 MG
49035035278	Nicotine Polacrilex Gum 2 MG
49035036578	Nicotine Polacrilex Gum 2 MG
49035042098	Nicotine Polacrilex Gum 2 MG
49035042198	Nicotine Polacrilex Gum 4 MG
49035042296	Nicotine Polacrilex Gum 4 MG
49035044278	Nicotine Polacrilex Gum 4 MG
49035045606	Nicotine Polacrilex Gum 2 MG
49035045660	Nicotine Polacrilex Gum 2 MG
49035045678	Nicotine Polacrilex Gum 2 MG
49035053206	Nicotine Polacrilex Gum 4 MG
49035053260	Nicotine Polacrilex Gum 4 MG
49035053278	Nicotine Polacrilex Gum 4 MG
49035060050	Nicotine Polacrilex Gum 2 MG
49035060062	Nicotine Polacrilex Gum 2 MG
49035060098	Nicotine Polacrilex Gum 2 MG
49035060150	Nicotine Polacrilex Gum 4 MG
49035060162	Nicotine Polacrilex Gum 4 MG
49035060198	Nicotine Polacrilex Gum 4 MG
49035079602	Nicotine TD Patch 24HR 7 MG/24HR
49035082014	Nicotine TD Patch 24HR 7 MG/24HR
49035083007	Nicotine TD Patch 24HR 14 MG/24HR
49035083014	Nicotine TD Patch 24HR 14 MG/24HR
49035084007	Nicotine TD Patch 24HR 21 MG/24HR
49035084014	Nicotine TD Patch 24HR 21 MG/24HR
49035085478	Nicotine Polacrilex Gum 4 MG
49035087303	Nicotine Polacrilex Lozenge 4 MG
49035087309	Nicotine Polacrilex Lozenge 4 MG
49035087310	Nicotine Polacrilex Lozenge 4 MG
49035099809	Nicotine Polacrilex Lozenge 2 MG
49035099810	Nicotine Polacrilex Lozenge 2 MG
49348014446	Nicotine TD Patch 24HR 21 MG/24HR
49348014546	Nicotine TD Patch 24HR 14 MG/24HR
49348014646	Nicotine TD Patch 24HR 7 MG/24HR
49348033961	Nicotine TD Patch 24HR 11 MG/24HR
49348034046	Nicotine TD Patch 24HR 11 MG/24HR
49348034161	Nicotine TD Patch 24HR 22 MG/24HR
49348034246	Nicotine TD Patch 24HR 22 MG/24HR
49348057208	Nicotine Polacrilex Gum 4 MG
49348057236	Nicotine Polacrilex Gum 4 MG
49348057308	Nicotine Polacrilex Gum 2 MG
49348057336	Nicotine Polacrilex Gum 2 MG
49348069109	Nicotine Polacrilex Gum 2 MG
49348069136	Nicotine Polacrilex Gum 2 MG
49348069164	Nicotine Polacrilex Gum 2 MG
49348069209	Nicotine Polacrilex Gum 4 MG
49348069236	Nicotine Polacrilex Gum 4 MG
49348069264	Nicotine Polacrilex Gum 4 MG
49348078710	Nicotine Polacrilex Gum 2 MG
49348078759	Nicotine Polacrilex Gum 2 MG
49348078810	Nicotine Polacrilex Gum 4 MG
49348078859	Nicotine Polacrilex Gum 4 MG
49348085216	Nicotine Polacrilex Lozenge 2 MG
49348085316	Nicotine Polacrilex Lozenge 4 MG
49781014214	Nicotine TD Patch 24HR 21 MG/24HR
49781014314	Nicotine TD Patch 24HR 7 MG/24HR
49781014414	Nicotine TD Patch 24HR 14 MG/24HR
50428000773	Nicotine TD Patch 24HR 21 MG/24HR
50428000774	Nicotine TD Patch 24HR 21 MG/24HR
50428000775	Nicotine TD Patch 24HR 7 MG/24HR
50428000776	Nicotine TD Patch 24HR 14 MG/24HR
50428003053	Nicotine TD Patch 24HR 14 MG/24HR
50428016528	Nicotine Polacrilex Lozenge 2 MG
50428027709	Nicotine Polacrilex Lozenge 2 MG
50428040647	Nicotine Polacrilex Lozenge 4 MG
50428101972	Nicotine Polacrilex Gum 4 MG
50428102053	Nicotine Polacrilex Gum 2 MG
50428102194	Nicotine Polacrilex Gum 4 MG
50428102202	Nicotine Polacrilex Gum 2 MG
50428133177	Nicotine TD Patch 24HR 21 MG/24HR
50428133190	Nicotine TD Patch 24HR 21 MG/24HR
50428133246	Nicotine TD Patch 24HR 7 MG/24HR
50428133267	Nicotine TD Patch 24HR 14 MG/24HR
50428173013	Nicotine TD Patch 24HR 14 MG/24HR
50428246105	Nicotine Polacrilex Gum 4 MG
50428246106	Nicotine Polacrilex Gum 2 MG
50428253566	Nicotine Polacrilex Gum 2 MG
50428253568	Nicotine Polacrilex Gum 4 MG
50428331727	Nicotine Polacrilex Lozenge 4 MG
50428331733	Nicotine Polacrilex Lozenge 2 MG
50428331735	Nicotine Polacrilex Lozenge 4 MG
50428331740	Nicotine Polacrilex Lozenge 2 MG
50428331745	Nicotine Polacrilex Gum 4 MG
50428331752	Nicotine Polacrilex Gum 2 MG
50428338618	Nicotine TD Patch 24HR 7 MG/24HR
50428346565	Nicotine Polacrilex Lozenge 4 MG
50428348677	Nicotine Polacrilex Gum 4 MG
50428348681	Nicotine Polacrilex Gum 2 MG
50428394372	Nicotine Polacrilex Gum 2 MG
50428394373	Nicotine Polacrilex Gum 2 MG
50428394374	Nicotine Polacrilex Gum 4 MG
50428394375	Nicotine Polacrilex Gum 4 MG
50428396725	Nicotine Polacrilex Gum 2 MG
50428396726	Nicotine Polacrilex Gum 4 MG
50428396728	Nicotine Polacrilex Gum 2 MG
50428396729	Nicotine Polacrilex Gum 4 MG
50428416296	Nicotine Polacrilex Lozenge 4 MG
50428446877	Nicotine Polacrilex Gum 4 MG
50428446881	Nicotine Polacrilex Gum 2 MG
50428456109	Nicotine Polacrilex Lozenge 4 MG
50428456112	Nicotine Polacrilex Lozenge 2 MG
50428456113	Nicotine Polacrilex Gum 4 MG
50428456116	Nicotine Polacrilex Gum 2 MG
50428473604	Nicotine TD Patch 24HR 14 MG/24HR
50428717943	Nicotine Polacrilex Lozenge 4 MG
50428718184	Nicotine Polacrilex Gum 4 MG
50428718193	Nicotine Polacrilex Gum 4 MG
50428718195	Nicotine Polacrilex Gum 2 MG
50428718198	Nicotine Polacrilex Gum 2 MG
50428720014	Nicotine Polacrilex Gum 2 MG
50428720035	Nicotine Polacrilex Gum 4 MG
52735094052	Nicotine TD Patch 24HR 21 MG/24HR
52735094173	Nicotine TD Patch 24HR 14 MG/24HR
52735094273	Nicotine TD Patch 24HR 7 MG/24HR
52735094373	Nicotine TD Patch 24HR 21 MG/24HR
52959048730	Bupropion HCl (Smoking Deterrent) Tab SR 12HR 150 MG
52959095156	Varenicline Tartrate Tab 1 MG (Base Equiv)
54569438900	Nicotine TD Patch 24HR 21 MG/24HR
54569438901	Nicotine TD Patch 24HR 21 MG/24HR
54569448000	Nicotine TD Patch 24HR 7 MG/24HR
54569448100	Nicotine TD Patch 24HR 14 MG/24HR
54569449600	Bupropion HCl (Smoking Deterrent) Tab SR 12HR 150 MG
54569457100	Nicotine Inhaler System 10 MG (4 MG Delivered)
54569483300	Nicotine Polacrilex Gum 2 MG
54569483400	Nicotine Polacrilex Gum 2 MG
54569483500	Nicotine TD Patch 24HR 14 MG/24HR
54569483501	Nicotine TD Patch 24HR 14 MG/24HR
54569565800	Nicotine TD Patch 24HR 7 MG/24HR
54569570000	Nicotine Polacrilex Gum 2 MG
54569583000	Varenicline Tartrate Tab 1 MG (Base Equiv)
54569583200	Varenicline Tartrate Tab 0.5 MG X 11 & Tab 1 MG X 42 Pack
54569615000	Nicotine Polacrilex Gum 4 MG
54569615100	Nicotine Polacrilex Gum 2 MG
54569615200	Nicotine Inhaler System 10 MG (4 MG Delivered)
54569615300	Nicotine Nasal Spray 10 MG/ML (0.5 MG/SPRAY)
54569615400	Nicotine TD Patch 24HR 7 MG/24HR
54569615500	Nicotine TD Patch 24HR 14 MG/24HR
54569615600	Nicotine TD Patch 24HR 21 MG/24HR
54569615700	Nicotine Polacrilex Lozenge 4 MG
54569615800	Nicotine Polacrilex Lozenge 2 MG
54569616000	Bupropion HCl (Smoking Deterrent) Tab SR 12HR 150 MG
54569616001	Bupropion HCl (Smoking Deterrent) Tab SR 12HR 150 MG
54569616100	Nicotine Polacrilex Gum 4 MG
54569616200	Nicotine Polacrilex Lozenge 2 MG
54569616300	Nicotine Polacrilex Lozenge 4 MG
54569640500	Nicotine Polacrilex Gum 2 MG
54868201101	Nicotine TD Patch 24HR 21 MG/24HR
54868201201	Nicotine TD Patch 24HR 14 MG/24HR
54868353800	Nicotine Polacrilex Gum 4 MG
54868402500	Bupropion HCl (Smoking Deterrent) Tab SR 12HR 150 MG
54868497800	Nicotine TD Patch 24HR 7 MG/24HR
54868505200	Nicotine Inhaler System 10 MG (4 MG Delivered)
54868566400	Varenicline Tartrate Tab 0.5 MG X 11 & Tab 1 MG X 42 Pack
54868567400	Varenicline Tartrate Tab 1 MG (Base Equiv)
54868581900	Nicotine TD Patch 24HR 7 MG/24HR
54868582000	Nicotine TD Patch 24HR 14 MG/24HR
54868582100	Nicotine TD Patch 24HR 21 MG/24HR
55887009653	Varenicline Tartrate Tab 0.5 MG X 11 & Tab 1 MG X 42 Pack
58118999205	Varenicline Tartrate Tab 0.5 MG X 11 & Tab 1 MG X 42 Pack
59779034423	Nicotine Polacrilex Lozenge 2 MG
59779037708	Nicotine Polacrilex Lozenge 2 MG
59779042098	Nicotine Polacrilex Gum 2 MG
59779042296	Nicotine Polacrilex Gum 4 MG
59779045658	Nicotine Polacrilex Gum 2 MG
59779045678	Nicotine Polacrilex Gum 2 MG
59779053258	Nicotine Polacrilex Gum 4 MG
59779053278	Nicotine Polacrilex Gum 4 MG
59779087308	Nicotine Polacrilex Lozenge 4 MG
59779087323	Nicotine Polacrilex Lozenge 4 MG
60429044314	Nicotine TD Patch 24HR 7 MG/24HR
60429044414	Nicotine TD Patch 24HR 14 MG/24HR
60429044514	Nicotine TD Patch 24HR 21 MG/24HR
61955060043	Nicotine Polacrilex Gum 2 MG
61955060062	Nicotine Polacrilex Gum 2 MG
61955060143	Nicotine Polacrilex Gum 4 MG
61955060162	Nicotine Polacrilex Gum 4 MG
62011004702	Nicotine Polacrilex Gum 2 MG
62011004801	Nicotine Polacrilex Lozenge 2 MG
62011004803	Nicotine Polacrilex Lozenge 2 MG
62011005001	Nicotine TD Patch 24HR 7 MG/24HR
62011017001	Nicotine Polacrilex Gum 4 MG
62011017101	Nicotine Polacrilex Lozenge 4 MG
62011017102	Nicotine Polacrilex Lozenge 4 MG
62011017201	Nicotine TD Patch 24HR 14 MG/24HR
62011017301	Nicotine TD Patch 24HR 21 MG/24HR
62011019901	Nicotine Polacrilex Lozenge 2 MG
62011020001	Nicotine Polacrilex Lozenge 4 MG
63868019511	Nicotine Polacrilex Gum 4 MG
63981002901	Nicotine Polacrilex Gum 2 MG
63981017001	Nicotine Polacrilex Gum 4 MG
63981034437	Nicotine Polacrilex Lozenge 2 MG
63981087337	Nicotine Polacrilex Lozenge 4 MG
65084041413	Bupropion HCl (Smoking Deterrent) Tab SR 12HR 150 MG
65084041442	Bupropion HCl (Smoking Deterrent) Tab SR 12HR 150 MG
67767011760	Bupropion HCl (Smoking Deterrent) Tab SR 12HR 150 MG
68115064914	Nicotine TD Patch 24HR 14 MG/24HR
68258706204	Nicotine TD Patch 24HR 21 MG/24HR
68258706304	Nicotine TD Patch 24HR 14 MG/24HR
68258706404	Nicotine TD Patch 24HR 7 MG/24HR
68258706505	Varenicline Tartrate Tab 0.5 MG X 11 & Tab 1 MG X 42 Pack
68258706606	Varenicline Tartrate Tab 1 MG (Base Equiv)
68258799305	Nicotine Polacrilex Gum 2 MG
68258799405	Nicotine Polacrilex Gum 4 MG
68258799701	Nicotine TD Patch 24HR 7 MG/24HR
68258799801	Nicotine TD Patch 24HR 14 MG/24HR
68258799901	Nicotine TD Patch 24HR 21 MG/24HR
71114060042	Nicotine Polacrilex Gum 2 MG
71114060043	Nicotine Polacrilex Gum 2 MG
71114060142	Nicotine Polacrilex Gum 4 MG
71114060143	Nicotine Polacrilex Gum 4 MG
78742000613	Nicotine Polacrilex Gum 2 MG
78742009146	Nicotine Polacrilex Lozenge 4 MG
87701040016	Nicotine Polacrilex Gum 2 MG
87701040017	Nicotine Polacrilex Gum 2 MG
87701040018	Nicotine Polacrilex Gum 4 MG
87701040019	Nicotine Polacrilex Gum 4 MG
87701040252	Nicotine Polacrilex Gum 2 MG
87701040253	Nicotine Polacrilex Gum 4 MG
87701040382	Nicotine Polacrilex Lozenge 2 MG
87701040383	Nicotine Polacrilex Lozenge 4 MG
87701089455	Nicotine TD Patch 24HR 11 MG/24HR
87701089458	Nicotine TD Patch 24HR 11 MG/24HR
87701089459	Nicotine TD Patch 24HR 22 MG/24HR
87701089466	Nicotine TD Patch 24HR 22 MG/24HR
87701089467	Nicotine TD Patch 24HR 11 MG/24HR
87701089468	Nicotine TD Patch 24HR 11 MG/24HR
87701089469	Nicotine TD Patch 24HR 22 MG/24HR
87701089471	Nicotine TD Patch 24HR 22 MG/24HR
91899044074	Nicotine TD Patch 24HR 7 MG/24HR
91899068410	Nicotine TD Patch 24HR 21 MG/24HR
91899068474	Nicotine TD Patch 24HR 14 MG/24HR

## Sheet: Chronic Kidney Disease
Chronic Kidney Disease
Back to Variable List
ICD-9-CM Diagnosis	403.01	Hypertensive chronic kidney disease, malignant, with chronic kidney disease stage V or end stage renal disease
ICD-9-CM Diagnosis	403.11	Hypertensive chronic kidney disease, benign, with chronic kidney disease stage V or end stage renal disease
ICD-9-CM Diagnosis	403.91	Hypertensive chronic kidney disease, unspecified, with chronic kidney disease stage V or end stage renal disease
ICD-9-CM Diagnosis	404.02	Hypertensive heart and chronic kidney disease, malignant, without heart failure and with chronic kidney disease stage V or end stage renal disease
ICD-9-CM Diagnosis	404.03	Hypertensive heart and chronic kidney disease, malignant, with heart failure and with chronic kidney disease stage V or end stage renal disease
ICD-9-CM Diagnosis	404.12	Hypertensive heart and chronic kidney disease, benign, without heart failure and with chronic kidney disease stage V or end stage renal disease
ICD-9-CM Diagnosis	404.13	Hypertensive heart and chronic kidney disease, benign, with heart failure and chronic kidney disease stage V or end stage renal disease
ICD-9-CM Diagnosis	404.92	Hypertensive heart and chronic kidney disease, unspecified, without heart failure and with chronic kidney disease stage V or end stage renal disease
ICD-9-CM Diagnosis	404.93	Hypertensive heart and chronic kidney disease, unspecified, with heart failure and chronic kidney disease stage V or end stage renal disease
ICD-9-CM Diagnosis	585.5	Chronic kidney disease, Stage V
ICD-9-CM Diagnosis	585.6	End stage renal disease
ICD-9-CM Diagnosis	V42.0	Kidney replaced by transplant
ICD-9-CM Diagnosis	V45.11	Renal dialysis status
ICD-9-CM Diagnosis	V45.12	Noncompliance with renal dialysis
Revenue code	0367	OPERATING ROOM SERVICES - KIDNEY TRANSPLANT
Revenue code	0800	INPATIENT RENAL DIALYSIS - GENERAL CLASSIFICATION
Revenue code	0801	INPATIENT RENAL DIALYSIS - INPATIENT HEMODIALYSIS
Revenue code	0802	INPATIENT RENAL DIALYSIS - INPATIENT PERITONEAL (NON-CAPD)
Revenue code	0803	INPATIENT RENAL DIALYSIS - INPATIENT CONTINUOUS AMBULATORY PERITONEAL DIALYSIS (CAPD)
Revenue code	0804	INPATIENT RENAL DIALYSIS - INPATIENT CONTINUOUS CYCLING PERITONEAL DIALYSIS (CCPD)
Revenue code	0809	INPATIENT RENAL DIALYSIS - OTHER INPATIENT DIALYSIS
Revenue code	0820	HEMODIALYSIS OUTPATIENT OR HOME - GENERAL CLASSIFICATION
Revenue code	0821	HEMODIALYSIS OUTPATIENT OR HOME - HEMODIALYSIS/COMPOSITE OR OTHER RATE
Revenue code	0822	HEMODIALYSIS OUTPATIENT OR HOME - HOME SUPPLIES
Revenue code	0823	HEMODIALYSIS OUTPATIENT OR HOME - HOME EQUIPMENT
Revenue code	0824	HEMODIALYSIS OUTPATIENT OR HOME - MAINTENANCE 100%
Revenue code	0825	HEMODIALYSIS OUTPATIENT OR HOME - SUPPORT SERVICES
Revenue code	0829	HEMODIALYSIS OUTPATIENT OR HOME - OTHER OUTPATIENT HEMODIALYSIS
Revenue code	0830	PERITONEAL DIALYSIS OUTPATIENT OR HOME - GENERAL CLASSIFICATION
Revenue code	0831	PERITONEAL DIALYSIS OUTPATIENT OR HOME - PERITONEAL/COMPOSITE OR OTHER RATE
Revenue code	0832	PERITONEAL DIALYSIS OUTPATIENT OR HOME - HOME SUPPLIES
Revenue code	0833	PERITONEAL DIALYSIS OUTPATIENT OR HOME - HOME EQUIPMENT
Revenue code	0834	PERITONEAL DIALYSIS OUTPATIENT OR HOME - MAINTENANCE 100%
Revenue code	0835	PERITONEAL DIALYSIS OUTPATIENT OR HOME - SUPPORT SERVICES
Revenue code	0839	PERITONEAL DIALYSIS OUTPATIENT OR HOME - OTHER OUTPATIENT PERITONEAL DIALYSIS
Revenue code	0840	CONTINUOUS AMBULATORY PERITONEAL DIALYSIS (CAPD) OUTPATIENT OR HOME - GENERAL CLASSIFICATION
Revenue code	0841	CONTINUOUS AMBULATORY PERITONEAL DIALYSIS (CAPD) OUTPATIENT OR HOME - CAPD/COMPOSITE OR OTHER RATE
Revenue code	0842	CONTINUOUS AMBULATORY PERITONEAL DIALYSIS (CAPD) OUTPATIENT OR HOME - HOME SUPPLIES
Revenue code	0843	CONTINUOUS AMBULATORY PERITONEAL DIALYSIS (CAPD) OUTPATIENT OR HOME - HOME EQUIPMENT
Revenue code	0844	CONTINUOUS AMBULATORY PERITONEAL DIALYSIS (CAPD) OUTPATIENT OR HOME - MAINTENANCE 100%
Revenue code	0845	CONTINUOUS AMBULATORY PERITONEAL DIALYSIS (CAPD) OUTPATIENT OR HOME - SUPPORT SERVICES
Revenue code	0849	CONTINUOUS AMBULATORY PERITONEAL DIALYSIS (CAPD) OUTPATIENT OR HOME - OTHER OUTPATIENT CAPD
Revenue code	0850	CONTINUOUS CYCLING PERITONEAL DIALYSIS (CCPD) OUTPATIENT OR HOME - GENERAL CLASSIFICATION
Revenue code	0851	CONTINUOUS CYCLING PERITONEAL DIALYSIS (CCPD) OUTPATIENT OR HOME - CCPD/COMPOSITE OR OTHER RATE
Revenue code	0852	CONTINUOUS CYCLING PERITONEAL DIALYSIS (CCPD) OUTPATIENT OR HOME - HOME SUPPLIES
Revenue code	0853	CONTINUOUS CYCLING PERITONEAL DIALYSIS (CCPD) OUTPATIENT OR HOME - HOME EQUIPMENT
Revenue code	0854	CONTINUOUS CYCLING PERITONEAL DIALYSIS (CCPD) OUTPATIENT OR HOME - MAINTENANCE 100%
Revenue code	0855	CONTINUOUS CYCLING PERITONEAL DIALYSIS (CCPD) OUTPATIENT OR HOME - SUPPORT SERVICES
Revenue code	0859	CONTINUOUS CYCLING PERITONEAL DIALYSIS (CCPD) OUTPATIENT OR HOME - OTHER OUTPATIENT CCPD
Revenue code	0880	MISCELLANEOUS DIALYSIS - GENERAL CLASSIFICATION
Revenue code	0881	MISCELLANEOUS DIALYSIS - ULTRAFILTRATION
Revenue code	0882	MISCELLANEOUS DIALYSIS - HOME DIALYSIS AID VISIT
Revenue code	0889	MISCELLANEOUS DIALYSIS - OTHER MISCELLANEOUS DIALYSIS
CPT code	36145	INTRODUCTION, NEEDLE/INTRACATHETER; AV SHUNT, DIALYSIS
CPT code	36147	INTRO NDL/CATH AV SHUNT IST ACCESS W/ RAD EVAL
CPT code	36800	INSERTION, CANNULA, HEMODIALYSIS (SEP PROC); VEIN TO VEIN
CPT code	36810	INSERTION, CANNULA, HEMODIALYSIS (SEP PROC); AV, EXT
CPT code	36815	INSERTION, CANNULA, HEMODIALYSIS (SEP PROC); AV, EXT REVISION/CLOSURE
CPT code	36818	ARTERIOVENOUS ANASTOMOSIS, OPEN; BY UPPER ARM CEPHALIC VEIN TRANSPOSITION
CPT code	36819	ARTERIOVENOUS ANASTOMOSIS, OPEN; BY UPPER ARM BASILIC VEIN TRANSPOSITION
CPT code	36820	ARTERIOVENOUS ANASTOMOSIS, OPEN; FOREARM VEIN TRANSPOSITION
CPT code	36821	ARTERIOVENOUS ANASTOMOSIS, OPEN; DIRECT, ANY SITE (SEP PROC)
CPT code	36831	THROMBECTOMY, OPEN, AV FISTULA, W/O REVISION, AUTOGENOUS/NONAUTOGENOUS DIALYSIS GRAFT (SEP PROC)
CPT code	36832	REVISION, OPEN, AV FISTULA; W/O THROMBECTOMY, AUTOGENOUS/NONAUTOGEOUS DIALYSIS GRAFT (SEP PROC)
CPT code	36833	REVISION, AV FISTULA; W/ THROMBECTOMY, DIALYSIS GRAFT (SEP PROC)
CPT code	50300	DONOR NEPHRECTOMY (W/COLD PRESERVATION); FROM CADAVER DONOR, UNILAT/BILAT
CPT code	50320	DONOR NEPHRECTOMY (W/COLD PRESERVATION); OPEN, FROM LIVING DONOR
CPT code	50340	RECIPIENT NEPHRECTOMY (SEP PROC)
CPT code	50360	RENAL ALLOTRANSPLANTATION, GRAFT IMPLANT; W/O RECIPIENT NEPHRECTOMY
CPT code	50365	RENAL ALLOTRANSPLANTATION, IMPLANTATION, GRAFT; W/ RECIPIENT NEPHRECTOMY
CPT code	50370	REMOVAL, TRANSPLANTED RENAL ALLOGRAFT
CPT code	50380	RENAL AUTOTRANSPLANTATION, REIMPLANTATION, KIDNEY
CPT code	90919	ESRD SERVICES, PER MONTH; AGE 2-11
CPT code	90920	ESRD SERVICES, PER MONTH; AGE 12-19
CPT code	90921	ESRD FULL MO 20 YR+
CPT code	90923	ESRD SERVICES (< FULL MONTH), PER DAY; AGE 2-11
CPT code	90924	ESRD SERVICES (< FULL MONTH), PER DAY; AGE 12-19
CPT code	90925	ESRD < FULL MO PR D 20YR&>
CPT code	90935	HEMODIALYSIS PROC W/ SINGLE PHYSICIAN EVALUATION
CPT code	90937	HEMODIALYSIS, REPEATED EVAL
CPT code	90940	HEMODIALYSIS ACCESS FLOW STUDY
CPT code	90945	DIALYSIS OTHER/THAN HEMODIALYSIS 1 PHYS/QHP EVAL
CPT code	90947	DIALYSIS OTH/THN HEMODIALY REPEAT PHYS/QHP EVALS
CPT code	90957	END-STAGE RENAL DISEASE (ESRD) RELATED SERVICES MONTHLY, FOR PATIENTS 12-19 YEARS OF AGE TO INCLUDE MONITORING FOR THE ADEQUACY OF NUTRITION, ASSESSMENT OF GROWTH AND DEVELOPMENT, AND COUNSELING OF PARENTS; WITH 4 OR MORE FACE-TO-FACE VISITS BY A PHYSICIAN OR OTHER QUALIFIED HEALTH CARE PROFESSIONAL PER MONTH
CPT code	90958	END-STAGE RENAL DISEASE (ESRD) RELATED SERVICES MONTHLY, FOR PATIENTS 12-19 YEARS OF AGE TO INCLUDE MONITORING FOR THE ADEQUACY OF NUTRITION, ASSESSMENT OF GROWTH AND DEVELOPMENT, AND COUNSELING OF PARENTS; WITH 2-3 FACE-TO-FACE VISITS BY A PHYSICIAN OR OTHER QUALIFIED HEALTH CARE PROFESSIONAL PER MONTH
CPT code	90959	END-STAGE RENAL DISEASE (ESRD) RELATED SERVICES MONTHLY, FOR PATIENTS 12-19 YEARS OF AGE TO INCLUDE MONITORING FOR THE ADEQUACY OF NUTRITION, ASSESSMENT OF GROWTH AND DEVELOPMENT, AND COUNSELING OF PARENTS; WITH 1 FACE-TO-FACE VISIT BY A PHYSICIAN OR OTHER QUALIFIED HEALTH CARE PROFESSIONAL PER MONTH
CPT code	90960	END-STAGE RENAL DISEASE (ESRD) RELATED SERVICES MONTHLY, FOR PATIENTS 20 YEARS OF AGE AND OLDER; WITH 4 OR MORE FACE-TO-FACE
CPT code	90961	END-STAGE RENAL DISEASE (ESRD) RELATED SERVICES MONTHLY, FOR PATIENTS 20 YEARS OF AGE AND OLDER; WITH 2-3 FACE-TO-FACE PHYSIC
CPT code	90962	END-STAGE RENAL DISEASE (ESRD) RELATED SERVICES MONTHLY, FOR PATIENTS 20 YEARS OF AGE AND OLDER; WITH 1 FACE-TO-FACE PHYSICIA
CPT code	90965	END-STAGE RENAL DISEASE (ESRD) RELATED SERVICES FOR HOME DIALYSIS PER FULL MONTH, FOR PATIENTS 12-19 YEARS OF AGE TO INCLUDE
CPT code	90966	END-STAGE RENAL DISEASE (ESRD) RELATED SERVICES FOR HOME DIALYSIS PER FULL MONTH, FOR PATIENTS 20 YEARS OF AGE AND OLDER
CPT code	90969	END-STAGE RENAL DISEASE (ESRD) RELATED SERVICES FOR DIALYSIS LESS THAN A FULL MONTH OF SERVICE, PER DAY; FOR PATIENTS 12-19 Y
CPT code	90970	END-STAGE RENAL DISEASE (ESRD) RELATED SERVICES FOR DIALYSIS LESS THAN A FULL MONTH OF SERVICE, PER DAY; FOR PATIENTS 20 YEAR
CPT code	90989	DIALYSIS TRAINING PATIENT COMPLETED COURSE
CPT code	90993	DIALYSIS TRAINING PATIENT PER TRAINING SESSION
CPT code	90997	HEMOPERFUSION
CPT code	90999	UNLISTED DIALYSIS PROC, INPATIENT/OUTPATIENT
CPT code	99512	HOME VST HEMO
CPT code	G0257	UNSCHEDULED OR EMERGENCY DIALYSIS TREATMENT FOR AN ESRD PATIENT IN A HOSPITAL OUTPATIENT DEPARTMENT THAT IS NOT CERTIFIED AS
CPT code	G0308	END STAGE RENAL DISEASE (ESRD) RELATED SERVICES DURING THE COURSE OF TREATMENT, FOR PATIENTS UNDER 2 YEARS OF AGE TO INCLUDE
CPT code	G0309	END STAGE RENAL DISEASE (ESRD) RELATED SERVICES DURING THE COURSE OF TREATMENT, FOR PATIENTS UNDER 2 YEARS OF AGE TO INCLUDE
CPT code	G0310	END STAGE RENAL DISEASE (ESRD) RELATED SERVICES DURING THE COURSE OF TREATMENT, FOR PATIENTS UNDER 2 YEARS OF AGE TO INCLUDE
CPT code	G0311	END STAGE RENAL DISEASE (ESRD) RELATED SERVICES DURING THE COURSE OF TREATMENT, FOR PATIENTS BETWEEN 2 AND 11 YEARS OF AGE TO
CPT code	G0312	END STAGE RENAL DISEASE (ESRD) RELATED SERVICES DURING THE COURSE OF TREATMENT, FOR PATIENTS BETWEEN 2 AND 11 YEARS OF AGE TO
CPT code	G0313	END STAGE RENAL DISEASE (ESRD) RELATED SERVICES DURING THE COURSE OF TREATMENT, FOR PATIENTS BETWEEN 2 AND 11 YEARS OF AGE TO
CPT code	G0314	END STAGE RENAL DISEASE (ESRD) RELATED SERVICES DURING THE COURSE OF TREATMENT, FOR PATIENTS BETWEEN 12 AND 19 YEARS OF AGE T
CPT code	G0315	END STAGE RENAL DISEASE (ESRD) RELATED SERVICES DURING THE COURSE OF TREATMENT, FOR PATIENTS BETWEEN 12 AND 19 YEARS OF AGE T
CPT code	G0316	END STAGE RENAL DISEASE (ESRD) RELATED SERVICES DURING THE COURSE OF TREATMENT, FOR PATIENTS BETWEEN 12 AND 19 YEARS OF AGE T
CPT code	G0317	END STAGE RENAL DISEASE (ESRD) RELATED SERVICES DURING THE COURSE OF TREATMENT, FOR PATIENTS 20 YEARS OF AGE AND OVER; WITH 4
CPT code	G0318	END STAGE RENAL DISEASE (ESRD) RELATED SERVICES DURING THE COURSE OF TREATMENT, FOR PATIENTS 20 YEARS OF AGE AND OVER; WITH 2
CPT code	G0319	END STAGE RENAL DISEASE (ESRD) RELATED SERVICES DURING THE COURSE OF TREATMENT, FOR PATIENTS 20 YEARS OF AGE AND OVER; WITH 1
CPT code	G0321	END STAGE RENAL DISEASE (ESRD) RELATED SERVICES FOR HOME DIALYSIS PATIENTS PER FULL MONTH; FOR PATIENTS TWO TO ELEVEN YEARS O
CPT code	G0322	END STAGE RENAL DISEASE (ESRD) RELATED SERVICES FOR HOME DIALYSIS PATIENTS PER FULL MONTH; FOR PATIENTS TWELVE TO NINETEEN YE
CPT code	G0323	END STAGE RENAL DISEASE (ESRD) RELATED SERVICES FOR HOME DIALYSIS PATIENTS PER FULL MONTH; FOR PATIENTS TWENTY YEARS OF AGE A
CPT code	G0325	END STAGE RENAL DISEASE (ESRD) RELATED SERVICES FOR HOME DIALYSIS (LESS THAN FULL MONTH), PER DAY; FOR PATIENTS BETWEEN TWO A
CPT code	G0326	END STAGE RENAL DISEASE (ESRD) RELATED SERVICES FOR HOME DIALYSIS (LESS THAN FULL MONTH), PER DAY; FOR PATIENTS BETWEEN TWELV
CPT code	G0327	END STAGE RENAL DISEASE (ESRD) RELATED SERVICES FOR HOME DIALYSIS (LESS THAN FULL MONTH), PER DAY; FOR PATIENTS TWENTY YEARS
CPT code	G0392	TRANSLUMINAL BALLOON ANGIOPLASTY, PERCUTANEOUS; FOR MAINTENANCE OF HEMODIALYSIS ACCESS, ARTERIOVENOUS FISTULA OR GRAFT; ARTER
CPT code	G0393	TRANSLUMINAL BALLOON ANGIOPLASTY, PERCUTANEOUS; FOR MAINTENANCE OF HEMODIALYSIS ACCESS, ARTERIOVENOUS FISTULA OR GRAFT; VENOU
CPT code	S2065	SIMULTANEOUS PANCREAS KIDNEY TRANSPLANTATION
CPT code	S9339	HOME THERAPY; PERITONEAL DIALYSIS, ADMINISTRATIVE SERVICES, PROFESSIONAL PHARMACY SERVICES, CARE COORDINATION AND ALL NECESSA
ICD-9-CM Procedure	38.95	VENOUS CATHETERIZATION FOR RENAL DIALYSIS
ICD-9-CM Procedure	39.27	ARTERIOVENOSTOMY FOR RENAL DIALYSIS
ICD-9-CM Procedure	39.42	REVISION OF ARTERIOVENOUS SHUNT FOR RENAL DIALYSIS
ICD-9-CM Procedure	39.43	REMOVAL OF ARTERIOVENOUS SHUNT FOR RENAL DIALYSIS
ICD-9-CM Procedure	39.53	REPAIR OF ARTERIOVENOUS FISTULA
ICD-9-CM Procedure	39.93	INSERTION OF VESSEL-TO-VESSEL CANNULA
ICD-9-CM Procedure	39.94	REPLACEMENT OF VESSEL-TO-VESSEL CANNULA
ICD-9-CM Procedure	39.95	HEMODIALYSIS
ICD-9-CM Procedure	54.98	PERITONEAL DIALYSIS
ICD-9-CM Procedure	55.61	RENAL AUTOTRANSPLANTATION
ICD-9-CM Procedure	55.69	OTHER KIDNEY TRANSPLANTATION

## Sheet: Chronic Heart
Chronic Heart Condition
Back to Variable List
ICD-9-Code	Diagnosis Description
V42.2	Heart valve replaced by transplant
424.91	Endocarditis in diseases classified elsewhere
396.3	Mitral valve insufficiency and aortic valve insufficiency
394.0	Mitral stenosis
396.8	Multiple involvement of mitral and aortic valves
424.99	Other endocarditis, valve unspecified
424.90	Endocarditis, valve unspecified, unspecified cause
394.2	Mitral stenosis with insufficiency
397.0	Diseases of tricuspid valve
397.9	Rheumatic diseases of endocardium, valve unspecified
397.1	Rheumatic diseases of pulmonary valve
394.1	Rheumatic mitral insufficiency
395.1	Rheumatic aortic insufficiency
395.2	Rheumatic aortic stenosis with insufficiency
396.0	Mitral valve stenosis and aortic valve stenosis
396.2	Mitral valve insufficiency and aortic valve stenosis
396.9	Mitral and aortic valve diseases, unspecified
424.3	Pulmonary valve disorders
424.0	Mitral valve disorders
395.0	Rheumatic aortic stenosis
424.1	Aortic valve disorders
424.2	Tricuspid valve disorders, specified as nonrheumatic
V43.3	Heart valve replaced by other means
396.1	Mitral valve stenosis and aortic valve insufficiency
394.9	Other and unspecified mitral valve diseases
395.9	Other and unspecified rheumatic aortic diseases
425.3	Endocardial fibroelastosis
425.7	Nutritional and metabolic cardiomyopathy
425.8	Cardiomyopathy in other diseases classified elsewhere
398.90	Rheumatic heart disease, unspecified
393	Chronic rheumatic pericarditis
398.0	Rheumatic myocarditis
425.1	Hypertrophic obstructive cardiomyopathy
425.4	Other primary cardiomyopathies
423.1	Adhesive pericarditis
425.0	Endomyocardial fibrosis
423.2	Constrictive pericarditis
398.99	Other rheumatic heart diseases
425.9	Secondary cardiomyopathy, unspecified
425.18	Other hypertrophic cardiomyopathy
425.11	Hypertrophic obstructive cardiomyopathy
425.2	Obscure cardiomyopathy of Africa
429.0	Myocarditis, unspecified
410.91	Acute myocardial infarction of unspecified site, initial episode of care
410.8	MYOCARDIAL INFARCT NEC J80 S89
410.00	Acute myocardial infarction of anterolateral wall, episode of care unspecified
410.92	Acute myocardial infarction of unspecified site, subsequent episode of care
410.31	Acute myocardial infarction of inferoposterior wall, initial episode of care
410.90	Acute myocardial infarction of unspecified site, episode of care unspecified
410.02	Acute myocardial infarction of anterolateral wall, subsequent episode of care
410.11	Acute myocardial infarction of other anterior wall, initial episode of care
410.12	Acute myocardial infarction of other anterior wall, subsequent episode of care
410.40	Acute myocardial infarction of other inferior wall, episode of care unspecified
410.52	Acute myocardial infarction of other lateral wall, subsequent episode of care
410.60	True posterior wall infarction, episode of care unspecified
410.70	Subendocardial infarction, episode of care unspecified
410.72	Subendocardial infarction, subsequent episode of care
410.81	Acute myocardial infarction of other specified sites, initial episode of care
410.20	Acute myocardial infarction of inferolateral wall, episode of care unspecified
410.2	AMI INFEROLATERAL WALL J80 S89
410.10	Acute myocardial infarction of other anterior wall, episode of care unspecified
410.51	Acute myocardial infarction of other lateral wall, initial episode of care
410.22	Acute myocardial infarction of inferolateral wall, subsequent episode of care
410.1	AMI ANTERIOR WALL NEC J80 S89
410.0	AMI ANTEROLATERAL WALL J80 S89
410.3	AMI INFEROPOSTERIOR WALL J80 S89
410.4	AMI INFERIOR WALL NEC J80 S89
410.5	AMI LATERAL WALL NEC J80 S89
410.6	TRUE POSTERIOR INFARCT J80 S89
410.42	Acute myocardial infarction of other inferior wall, subsequent episode of care
410.01	Acute myocardial infarction of anterolateral wall, initial episode of care
410.30	Acute myocardial infarction of inferoposterior wall, episode of care unspecified
410.41	Acute myocardial infarction of other inferior wall, initial episode of care
410.71	Subendocardial infarction, initial episode of care
410.82	Acute myocardial infarction of other specified sites, subsequent episode of care
410.32	Acute myocardial infarction of inferoposterior wall, subsequent episode of care
410.7	SUBENDOCARDIAL INFARCT J80 S89
410.80	Acute myocardial infarction of other specified sites, episode of care unspecified
410.62	True posterior wall infarction, subsequent episode of care
410.50	Acute myocardial infarction of other lateral wall, episode of care unspecified
410.21	Acute myocardial infarction of inferolateral wall, initial episode of care
410.9	MYOCARDIAL INFARCT NOS J80 S89
410.61	True posterior wall infarction, initial episode of care
411.81	Acute coronary occlusion without myocardial infarction
414.06	Coronary atherosclerosis of native coronary artery of transplanted heart
413.9	Other and unspecified angina pectoris
413.0	Angina decubitus
414.2	Chronic total occlusion of coronary artery
414.01	Coronary atherosclerosis of native coronary artery
414.8	Other specified forms of chronic ischemic heart disease
412	Old myocardial infarction
414.4	Coronary atherosclerosis due to calcified coronary lesion
414.3	Coronary atherosclerosis due to lipid rich plaque
413.1	Prinzmetal angina
414.00	Coronary atherosclerosis of unspecified type of vessel, native or graft
414.9	Chronic ischemic heart disease, unspecified
414.0	CORONARY ATHEROSCLEROSIS
411.89	Other acute and subacute forms of ischemic heart disease, other
411.0	Postmyocardial infarction syndrome
411.8	AC ISCHEMIC HRT DIS NEC J80 S89
411.1	Intermediate coronary syndrome
416.8	Other chronic pulmonary heart diseases
416.1	Kyphoscoliotic heart disease
416.2	Chronic pulmonary embolism
416.0	Primary pulmonary hypertension
415.0	Acute cor pulmonale
417.0	Arteriovenous fistula of pulmonary vessels
415.13	Saddle embolus of pulmonary artery
416.9	Chronic pulmonary heart disease, unspecified
429.82	Hyperkinetic heart disease
429.9	Heart disease, unspecified
414.12	Dissection of coronary artery
429.71	Acquired cardiac septal defect
429.79	Certain sequelae of myocardial infarction, not elsewhere classified, other
429.6	Rupture of papillary muscle
414.10	Aneurysm of heart (wall)
429.2	Cardiovascular disease, unspecified
429.1	Myocardial degeneration
429.3	Cardiomegaly
414.11	Aneurysm of coronary vessels
429.83	Takotsubo syndrome
429.5	Rupture of chordae tendineae
429.81	Other disorders of papillary muscle
414.19	Other aneurysm of heart
429.89	Other ill-defined heart diseases
426.13	Other second degree atrioventricular block
V53.3	ADJUST CARDIAC PACEMAKER
426.53	Other bilateral bundle branch block
V53.39	Fitting and adjustment of other cardiac device
426.6	Other heart block
426.89	Other specified conduction disorders
426.3	Other left bundle branch block
V45.09	Other specified cardiac device in situ
426.81	Lown-Ganong-Levine syndrome
426.54	Trifascicular block
426.7	Anomalous atrioventricular excitation
426.82	Long QT syndrome
426.4	Right bundle branch block
426.12	Mobitz (type) II atrioventricular block
V45.00	Unspecified cardiac device in situ
V45.0	CARDIAC PACEMAKER STATUS
V53.31	Fitting and adjustment of cardiac pacemaker
426.10	Atrioventricular block, unspecified
V45.01	Cardiac pacemaker in situ
426.11	First degree atrioventricular block
426.2	Left bundle branch hemiblock
V53.32	Fitting and adjustment of automatic implantable cardiac defibrillator
426.50	Bundle branch block, unspecified
426.51	Right bundle branch block and left posterior fascicular block
426.9	Conduction disorder, unspecified
426.52	Right bundle branch block and left anterior fascicular block
426.0	Atrioventricular block, complete
V45.02	Automatic implantable cardiac defibrillator in situ
427.89	Other specified cardiac dysrhythmias
427.81	Sinoatrial node dysfunction
427.2	Paroxysmal tachycardia, unspecified
427.32	Atrial flutter
427.31	Atrial fibrillation
427.0	Paroxysmal supraventricular tachycardia
427.60	Premature beats, unspecified
427.1	Paroxysmal ventricular tachycardia
427.9	Cardiac dysrhythmia, unspecified
427.69	Other premature beats
427.61	Supraventricular premature beats
427.41	Ventricular fibrillation
427.5	Cardiac arrest
427.42	Ventricular flutter
428.41	Acute combined systolic and diastolic heart failure
428.40	Combined systolic and diastolic heart failure, unspecified
428.20	Systolic heart failure, unspecified
428.32	Chronic diastolic heart failure
398.91	Rheumatic heart failure (congestive)
428.9	Heart failure, unspecified
428.1	Left heart failure
428.31	Acute diastolic heart failure
428.0	Congestive heart failure, unspecified
428.21	Acute systolic heart failure
428.22	Chronic systolic heart failure
428.43	Acute on chronic combined systolic and diastolic heart failure
428.33	Acute on chronic diastolic heart failure
428.23	Acute on chronic systolic heart failure
428.42	Chronic combined systolic and diastolic heart failure
428.30	Diastolic heart failure, unspecified

## Sheet: Cancer
Cancer
Back to Variable List
ICD-9-Code	Diagnosis Description
V58.0	Encounter for radiotherapy
V58.1	Chemotherapy
V66.1	Convalescence following radiotherapy
V66.2	Convalescence following chemotherapy
V67.1	Follow-up examination, following radiotherapy
V10.61	Personal history of lymphoid leukemia
V10.62	Personal history of myeloid leukemia
V10.79	Personal history of other lymphatic and hematopoietic neoplasms
V10.81	Personal history of malignant neoplasm of bone
V10.85	Personal history of malignant neoplasm of brain
V10.87	Personal history of malignant neoplasm of thyroid
V10.9	Unspecified personal history of malignant neoplasm
V10.00	Personal history of malignant neoplasm of gastrointestinal tract, unspecified
V10.01	Personal history of malignant neoplasm of tongue
V10.20	Personal history of malignant neoplasm of respiratory organ, unspecified
V10.21	Personal history of malignant neoplasm of larynx
V10.42	Personal history of malignant neoplasm of other parts of uterus
V10.44	Personal history of malignant neoplasm of other female genital organs
V10.46	Personal history of malignant neoplasm of prostate
V10.47	Personal history of malignant neoplasm of testis
V10.51	Personal history of malignant neoplasm of bladder
V10.59	Personal history of malignant neoplasm of other urinary organs
V10.60	Personal history of leukemia, unspecified
230.3	Carcinoma in situ of colon
230.6	Carcinoma in situ of anus, unspecified
230.8	Carcinoma in situ of liver and biliary system
232.1	Carcinoma in situ of eyelid, including canthus
232.2	Carcinoma in situ of skin of ear and external auditory canal
232.3	Carcinoma in situ of skin of other and unspecified parts of face
232.4	Carcinoma in situ of scalp and skin of neck
233.0	Carcinoma in situ of breast
233.3	Carcinoma in situ of other and unspecified female genital organs
233.6	Carcinoma in situ of other and unspecified male genital organs
233.9	Carcinoma in situ of other and unspecified urinary organs
234.0	Carcinoma in situ of eye
234.8	Carcinoma in situ of other specified sites
206.21	Subacute monocytic leukemia, in remission
206.81	Other monocytic leukemia, in remission
207.10	Chronic erythremia, without mention of having achieved remission
207.11	Chronic erythremia, in remission
207.20	Megakaryocytic leukemia, without mention of having achieved remission
207.80	Other specified leukemia, without mention of having achieved remission
208.00	Acute leukemia of unspecified cell type, without mention of having achieved remission
208.01	Acute leukemia of unspecified cell type, in remission
208.10	Chronic leukemia of unspecified cell type, without mention of having achieved remission
208.21	Subacute leukemia of unspecified cell type, in remission
208.80	Other leukemia of unspecified cell type, without mention of having achieved remission
208.90	Unspecified leukemia, without mention of having achieved remission
208.91	Unspecified leukemia, in remission
201.03	Hodgkin's paragranuloma, intra-abdominal lymph nodes
201.04	Hodgkin's paragranuloma, lymph nodes of axilla and upper limb
201.05	Hodgkin's paragranuloma, lymph nodes of inguinal region and lower limb
201.11	Hodgkin's granuloma, lymph nodes of head, face, and neck
201.12	Hodgkin's granuloma, intrathoracic lymph nodes
201.14	Hodgkin's granuloma, lymph nodes of axilla and upper limb
201.22	Hodgkin's sarcoma, intrathoracic lymph nodes
201.23	Hodgkin's sarcoma, intra-abdominal lymph nodes
201.25	Hodgkin's sarcoma, lymph nodes of inguinal region and lower limb
201.26	Hodgkin's sarcoma, intrapelvic lymph nodes
201.41	Hodgkin's disease, lymphocytic-histiocytic predominance, lymph nodes of head, face, and neck
201.43	Hodgkin's disease, lymphocytic-histiocytic predominance, intra-abdominal lymph nodes
201.45	Hodgkin's disease, lymphocytic-histiocytic predominance, lymph nodes of inguinal region and lower limb
201.48	Hodgkin's disease, lymphocytic-histiocytic predominance, lymph nodes of multiple sites
201.50	Hodgkin's disease, nodular sclerosis, unspecified site, extranodal and solid organ sites
201.51	Hodgkin's disease, nodular sclerosis, lymph nodes of head, face, and neck
201.56	Hodgkin's disease, nodular sclerosis, intrapelvic lymph nodes
201.57	Hodgkin's disease, nodular sclerosis, spleen
201.58	Hodgkin's disease, nodular sclerosis, lymph nodes of multiple sites
201.61	Hodgkin's disease, mixed cellularity, lymph nodes of head, face, and neck
201.63	Hodgkin's disease, mixed cellularity, intra-abdominal lymph nodes
201.73	Hodgkin's disease, lymphocytic depletion, intra-abdominal lymph nodes
201.74	Hodgkin's disease, lymphocytic depletion, lymph nodes of axilla and upper limb
201.75	Hodgkin's disease, lymphocytic depletion, lymph nodes of inguinal region and lower limb
201.76	Hodgkin's disease, lymphocytic depletion, intrapelvic lymph nodes
201.90	Hodgkin's disease, unspecified type, unspecified site, extranodal and solid organ sites
201.93	Hodgkin's disease, unspecified type, intra-abdominal lymph nodes
201.95	Hodgkin's disease, unspecified type, lymph nodes of inguinal region and lower limb
201.98	Hodgkin's disease, unspecified type, lymph nodes of multiple sites
202.01	Nodular lymphoma, lymph nodes of head, face, and neck
202.06	Nodular lymphoma, intrapelvic lymph nodes
202.08	Nodular lymphoma, lymph nodes of multiple sites
202.11	Mycosis fungoides, lymph nodes of head, face, and neck
202.14	Mycosis fungoides, lymph nodes of axilla and upper limb
202.18	Mycosis fungoides, lymph nodes of multiple sites
202.22	Sezary's disease, intrathoracic lymph nodes
202.24	Sezary's disease, lymph nodes of axilla and upper limb
202.28	Sezary's disease, lymph nodes of multiple sites
202.32	Malignant histiocytosis, intrathoracic lymph nodes
202.33	Malignant histiocytosis, intra-abdominal lymph nodes
202.36	Malignant histiocytosis, intrapelvic lymph nodes
202.37	Malignant histiocytosis, spleen
202.41	Leukemic reticuloendotheliosis, lymph nodes of head, face, and neck
202.42	Leukemic reticuloendotheliosis, intrathoracic lymph nodes
202.44	Leukemic reticuloendotheliosis, lymph nodes of axilla and upper arm
202.47	Leukemic reticuloendotheliosis, spleen
202.52	Letterer-siwe disease, intrathoracic lymph nodes
202.53	Letterer-siwe disease, intra-abdominal lymph nodes
202.56	Letterer-siwe disease, intrapelvic lymph nodes
202.62	Malignant mast cell tumors, intrathoracic lymph nodes
202.64	Malignant mast cell tumors, lymph nodes of axilla and upper limb
202.66	Malignant mast cell tumors, intrapelvic lymph nodes
202.82	Other malignant lymphomas, intrathoracic lymph nodes
202.84	Other malignant lymphomas, lymph nodes of axilla and upper limb
202.86	Other malignant lymphomas, intrapelvic lymph nodes
202.93	Other and unspecified malignant neoplasms of lymphoid and histiocytic tissue, intra-abdominal lymph nodes
202.95	Other and unspecified malignant neoplasms of lymphoid and histiocytic tissue, lymph nodes of inguinal region and lower limb
202.97	Other and unspecified malignant neoplasms of lymphoid and histiocytic tissue, spleen
203.00	Multiple myeloma, without mention of having achieved remission
203.11	Plasma cell leukemia, in remission
204.01	Acute lymphoid leukemia, in remission
204.10	Chronic lymphoid leukemia, without mention of having achieved remission
204.21	Subacute lymphoid leukemia, in remission
204.80	Other lymphoid leukemia, without mention of having achieved remission
204.90	Unspecified lymphoid leukemia, without mention of having achieved remission
205.01	Acute myeloid leukemia, in remission
205.10	Chronic myeloid leukemia, without mention of having achieved remission
205.11	Chronic myeloid leukemia, in remission
205.20	Subacute myeloid leukemia, without mention of having achieved remission
205.31	Myeloid sarcoma, in remission
205.81	Other myeloid leukemia, in remission
205.91	Unspecified myeloid leukemia, in remission
206.00	Acute monocytic leukemia, without mention of having achieved remission
206.11	Chronic monocytic leukemia, in remission
200.83	Other named variants of lymphosarcoma and reticulosarcoma, intra-abdominal lymph nodes
200.85	Other named variants of lymphosarcoma and reticulosarcoma, lymph nodes of inguinal region and lower limb
200.86	Other named variants of lymphosarcoma and reticulosarcoma, intrapelvic lymph nodes
200.27	Burkitt's tumor or lymphoma, spleen
200.80	Other named variants of lymphosarcoma and reticulosarcoma, unspecified site, extranodal and solid organ sites
171.7	Malignant neoplasm of connective and other soft tissue of trunk, unspecified
171.8	Malignant neoplasm of other specified sites of connective and other soft tissue
172.4	Malignant melanoma of skin of scalp and neck
172.5	Malignant melanoma of skin of trunk, except scrotum
172.7	Malignant melanoma of skin of lower limb, including hip
172.8	Malignant melanoma of other specified sites of skin
173.0	Other malignant neoplasm of skin of lip
173.1	Other malignant neoplasm of skin of eyelid, including canthus
173.4	Other malignant neoplasm of scalp and skin of neck
173.9	Other malignant neoplasm of skin, site unspecified
174.0	Malignant neoplasm of nipple and areola of female breast
174.1	Malignant neoplasm of central portion of female breast
174.8	Malignant neoplasm of other specified sites of female breast
175.0	Malignant neoplasm of nipple and areola of male breast
176.0	Kaposi's sarcoma, skin
176.1	Kaposi's sarcoma, soft tissue
176.2	Kaposi's sarcoma, palate
176.9	Kaposi's sarcoma, unspecified site
181	Malignant neoplasm of placenta
182.8	Malignant neoplasm of other specified sites of body of uterus
183.0	Malignant neoplasm of ovary
183.2	Malignant neoplasm of fallopian tube
183.4	Malignant neoplasm of parametrium
184.2	Malignant neoplasm of labia minora
184.9	Malignant neoplasm of female genital organ, site unspecified
186.9	Malignant neoplasm of other and unspecified testis
187.4	Malignant neoplasm of penis, part unspecified
187.5	Malignant neoplasm of epididymis
187.6	Malignant neoplasm of spermatic cord
187.7	Malignant neoplasm of scrotum
188.0	Malignant neoplasm of trigone of urinary bladder
188.4	Malignant neoplasm of posterior wall of urinary bladder
188.7	Malignant neoplasm of urachus
189.2	Malignant neoplasm of ureter
189.4	Malignant neoplasm of paraurethral glands
190.1	Malignant neoplasm of orbit
190.2	Malignant neoplasm of lacrimal gland
191.0	Malignant neoplasm of cerebrum, except lobes and ventricles
191.1	Malignant neoplasm of frontal lobe
191.2	Malignant neoplasm of temporal lobe
191.3	Malignant neoplasm of parietal lobe
191.6	Malignant neoplasm of cerebellum nos
192.0	Malignant neoplasm of cranial nerves
192.2	Malignant neoplasm of spinal cord
194.0	Malignant neoplasm of adrenal gland
194.6	Malignant neoplasm of aortic body and other paraganglia
195.0	Malignant neoplasm of head, face, and neck
195.1	Malignant neoplasm of thorax
195.8	Malignant neoplasm of other specified sites
196.0	Secondary and unspecified malignant neoplasm of lymph nodes of head, face, and neck
196.3	Secondary and unspecified malignant neoplasm of lymph nodes of axilla and upper limb
196.5	Secondary and unspecified malignant neoplasm of lymph nodes of inguinal region and lower limb
196.6	Secondary and unspecified malignant neoplasm of intrapelvic lymph nodes
197.3	Secondary malignant neoplasm of other respiratory organs
197.4	Secondary malignant neoplasm of small intestine including duodenum
197.5	Secondary malignant neoplasm of large intestine and rectum
198.0	Secondary malignant neoplasm of kidney
198.4	Secondary malignant neoplasm of other parts of nervous system
198.5	Secondary malignant neoplasm of bone and bone marrow
198.6	Secondary malignant neoplasm of ovary
198.82	Secondary malignant neoplasm of genital organs
198.89	Secondary malignant neoplasm of other specified sites
200.05	Reticulosarcoma, lymph nodes of inguinal region and lower limb
200.07	Reticulosarcoma, spleen
200.10	Lymphosarcoma, unspecified site, extranodal and solid organ sites
200.12	Lymphosarcoma, intrathoracic lymph nodes
200.17	Lymphosarcoma, spleen
200.20	Burkitt's tumor or lymphoma, unspecified site, extranodal and solid organ sites
200.21	Burkitt's tumor or lymphoma, lymph nodes of head, face, and neck
200.22	Burkitt's tumor or lymphoma, intrathoracic lymph nodes
200.23	Burkitt's tumor or lymphoma, intra-abdominal lymph nodes
164.0	Malignant neoplasm of thymus
164.9	Malignant neoplasm of mediastinum, part unspecified
165.9	Malignant neoplasm of ill-defined sites within the respiratory system
170.1	Malignant neoplasm of mandible
170.2	Malignant neoplasm of vertebral column, excluding sacrum and coccyx
170.5	Malignant neoplasm of short bones of upper limb
170.6	Malignant neoplasm of pelvic bones, sacrum, and coccyx
170.9	Malignant neoplasm of bone and articular cartilage, site unspecified
140.1	Malignant neoplasm of lower lip, vermilion border
140.4	Malignant neoplasm of lower lip, inner aspect
140.5	Malignant neoplasm of lip, unspecified, inner aspect
141.3	Malignant neoplasm of ventral surface of tongue
141.5	Malignant neoplasm of junctional zone of tongue
141.6	Malignant neoplasm of lingual tonsil
141.9	Malignant neoplasm of tongue, unspecified
142.0	Malignant neoplasm of parotid gland
142.8	Malignant neoplasm of other major salivary glands
142.9	Malignant neoplasm of salivary gland, unspecified
143.0	Malignant neoplasm of upper gum
144.0	Malignant neoplasm of anterior portion of floor of mouth
144.1	Malignant neoplasm of lateral portion of floor of mouth
145.2	Malignant neoplasm of hard palate
145.3	Malignant neoplasm of soft palate
145.4	Malignant neoplasm of uvula
146.3	Malignant neoplasm of vallecula epiglottica
146.4	Malignant neoplasm of anterior aspect of epiglottis
146.6	Malignant neoplasm of lateral wall of oropharynx
146.8	Malignant neoplasm of other specified sites of oropharynx
147.0	Malignant neoplasm of superior wall of nasopharynx
147.8	Malignant neoplasm of other specified sites of nasopharynx
147.9	Malignant neoplasm of nasopharynx, unspecified site
148.0	Malignant neoplasm of postcricoid region of hypopharynx
148.9	Malignant neoplasm of hypopharynx, unspecified site
149.0	Malignant neoplasm of pharynx, unspecified
149.1	Malignant neoplasm of waldeyer's ring
150.0	Malignant neoplasm of cervical esophagus
150.3	Malignant neoplasm of upper third of esophagus
150.5	Malignant neoplasm of lower third of esophagus
150.8	Malignant neoplasm of other specified part of esophagus
150.9	Malignant neoplasm of esophagus, unspecified site
151.0	Malignant neoplasm of cardia
151.9	Malignant neoplasm of stomach, unspecified site
152.3	Malignant neoplasm of Meckel's diverticulum
153.0	Malignant neoplasm of hepatic flexure
153.1	Malignant neoplasm of transverse colon
153.4	Malignant neoplasm of cecum
153.7	Malignant neoplasm of splenic flexure
153.8	Malignant neoplasm of other specified sites of large intestine
154.1	Malignant neoplasm of rectum
154.2	Malignant neoplasm of anal canal
154.3	Malignant neoplasm of anus, unspecified site
156.1	Malignant neoplasm of extrahepatic bile ducts
157.0	Malignant neoplasm of head of pancreas
157.3	Malignant neoplasm of pancreatic duct
157.4	Malignant neoplasm of islets of langerhans
158.8	Malignant neoplasm of specified parts of peritoneum
158.9	Malignant neoplasm of peritoneum, unspecified
160.2	Malignant neoplasm of maxillary sinus
160.3	Malignant neoplasm of ethmoidal sinus
160.4	Malignant neoplasm of frontal sinus
160.5	Malignant neoplasm of sphenoidal sinus
161.3	Malignant neoplasm of laryngeal cartilages
161.9	Malignant neoplasm of larynx, unspecified
162.3	Malignant neoplasm of upper lobe, bronchus or lung
162.4	Malignant neoplasm of middle lobe, bronchus or lung
162.8	Malignant neoplasm of other parts of bronchus or lung
163.8	Malignant neoplasm of other specified sites of pleura
V10.53	Personal history of malignant neoplasm of renal pelvis
204.0	ACUTE LYMPHOID LEUKEMIA J80 S91
204.1	CHR LYMPHOID LEUKEMIA J80 S91
204.8	LYMPHOID LEUKEMIA NEC J80 S91
204.9	LYMPHOID LEUKEMIA NOS J80 S91
205.3	MYELOID SARCOMA J80 S91
206.0	ACUTE MONOCYTIC LEUKEMIA J80 S91
206.1	CHR MONOCYTIC LEUKEMIA J80 S91
206.8	MONOCYTIC LEUKEMIA NEC J80 S91
207.0	ACUTE ERYTHREMIA J80 S91
207.1	CHRONIC ERYTHREMIA J80 S91
208.0	ACT LEUK UNS CL W/O RMSN J80 S91
208.2	SUBACUTE LEUKEMIA NOS J80 S91
208.9	LEUKEMIA-UNSPEC CELL NOS J80 S91
200.30	Marginal zone lymphoma, unspecified site, extranodal and solid organ sites
200.32	Marginal zone lymphoma, intrathoracic lymph nodes
200.35	Marginal zone lymphoma, lymph nodes of inguinal region and lower limb
200.38	Marginal zone lymphoma, lymph nodes of multiple sites
200.42	Mantle cell lymphoma, intrathoracic lymph nodes
200.43	Mantle cell lymphoma, intra-abdominal lymph nodes
200.46	Mantle cell lymphoma, intrapelvic lymph nodes
200.47	Mantle cell lymphoma, spleen
200.48	Mantle cell lymphoma, lymph nodes of multiple sites
200.53	Primary central nervous system lymphoma, intra-abdominal lymph nodes
200.54	Primary central nervous system lymphoma, lymph nodes of axilla and upper limb
200.55	Primary central nervous system lymphoma, lymph nodes of inguinal region and lower limb
200.57	Primary central nervous system lymphoma, spleen
200.60	Anaplastic large cell lymphoma, unspecified site, extranodal and solid organ sites
200.64	Anaplastic large cell lymphoma, lymph nodes of axilla and upper limb
200.65	Anaplastic large cell lymphoma, lymph nodes of inguinal region and lower limb
200.68	Anaplastic large cell lymphoma, lymph nodes of multiple sites
200.72	Large cell lymphoma, intrathoracic lymph nodes
200.74	Large cell lymphoma, lymph nodes of axilla and upper limb
200.75	Large cell lymphoma, lymph nodes of inguinal region and lower limb
200.77	Large cell lymphoma, spleen
200.78	Large cell lymphoma, lymph nodes of multiple sites
202.70	Peripheral T cell lymphoma, unspecified site, extranodal and solid organ sites
202.74	Peripheral T cell lymphoma, lymph nodes of axilla and upper limb
202.75	Peripheral T cell lymphoma, lymph nodes of inguinal region and lower limb
233.30	Carcinoma in situ, unspecified female genital organ
233.31	Carcinoma in situ, vagina
233.32	Carcinoma in situ, vulva
258.03	Multiple endocrine neoplasia [MEN] type IIB
206.92	Unspecified monocytic leukemia, in relapse
207.12	Chronic erythremia, in relapse
207.22	Megakaryocytic leukemia, in relapse
207.82	Other specified leukemia, in relapse
208.02	Acute leukemia of unspecified cell type, in relapse
208.22	Subacute leukemia of unspecified cell type, in relapse
208.92	Unspecified leukemia, in relapse
209.01	Malignant carcinoid tumor of the duodenum
209.03	Malignant carcinoid tumor of the ileum
209.10	Malignant carcinoid tumor of the large intestine, unspecified portion
209.17	Malignant carcinoid tumor of the rectum
209.21	Malignant carcinoid tumor of the bronchus and lung
209.22	Malignant carcinoid tumor of the thymus
209.24	Malignant carcinoid tumor of the kidney
209.26	Malignant carcinoid tumor of midgut, not otherwise specified
796.71	Papanicolaou smear of anus with atypical squamous cells of undetermined significance (ASC-US)
796.72	Papanicolaou smear of anus with atypical squamous cells cannot exclude high grade squamous intraepithelial lesion (ASC-H)
203.12	Plasma cell leukemia, in relapse
203.82	Other immunoproliferative neoplasms, in relapse
205.02	Acute myeloid leukemia, in relapse
205.12	Chronic myeloid leukemia, in relapse
205.32	Myeloid sarcoma, in relapse
205.92	Unspecified myeloid leukemia, in relapse
795.10	Abnormal glandular Papanicolaou smear of vagina
199.2	Malignant neoplasm associated with transplant organ
204.02	Acute lymphoid leukemia, in relapse
205.22	Subacute myeloid leukemia, in relapse
206.02	Acute monocytic leukemia, in relapse
208.82	Other leukemia of unspecified cell type, in relapse
795.14	Papanicolaou smear of vagina with high grade squamous intraepithelial lesion (HGSIL)
204.82	Other lymphoid leukemia, in relapse
206.82	Other monocytic leukemia, in relapse
511.81	Malignant pleural effusion
209.31	Merkel cell carcinoma of the face
209.32	Merkel cell carcinoma of the scalp and neck
209.33	Merkel cell carcinoma of the upper limb
209.35	Merkel cell carcinoma of the trunk
209.73	Secondary neuroendocrine tumor of bone
209.74	Secondary neuroendocrine tumor of peritoneum
209.75	Secondary Merkel cell carcinoma
V10.90	Personal history of unspecified malignant neoplasm
V10.91	Personal history of malignant neuroendocrine tumor
190.5	Malignant neoplasm of retina
201.13	Hodgkin's granuloma, intra-abdominal lymph nodes
201.24	Hodgkin's sarcoma, lymph nodes of axilla and upper limb
204.11	Chronic lymphoid leukemia, in remission
188.3	Malignant neoplasm of anterior wall of urinary bladder
189.3	Malignant neoplasm of urethra
157.8	Malignant neoplasm of other specified sites of pancreas
160.1	Malignant neoplasm of auditory tube, middle ear, and mastoid air cells
161.2	Malignant neoplasm of subglottis
V10.84	Personal history of malignant neoplasm of eye
234.9	Carcinoma in situ, site unspecified
202.58	Letterer-siwe disease, lymph nodes of multiple sites
202.67	Malignant mast cell tumors, spleen
176.4	Kaposi's sarcoma, lung
195.3	Malignant neoplasm of pelvis
197.1	Secondary malignant neoplasm of mediastinum
198.81	Secondary malignant neoplasm of breast
164.8	Malignant neoplasm of other parts of mediastinum
795.12	Papanicolaou smear of vagina with atypical squamous cells cannot exclude high grade squamous intraepithelial lesion (ASC-H)
795.13	Papanicolaou smear of vagina with low grade squamous intraepithelial lesion (LGSIL)
209.72	Secondary neuroendocrine tumor of liver
V10.29	Personal history of malignant neoplasm of other respiratory and intrathoracic organs
195.4	Malignant neoplasm of upper limb
231.1	Carcinoma in situ of trachea
233.2	Carcinoma in situ of other and unspecified parts of uterus
207.21	Megakaryocytic leukemia, in remission
201.21	Hodgkin's sarcoma, lymph nodes of head, face, and neck
201.96	Hodgkin's disease, unspecified type, intrapelvic lymph nodes
202.45	Leukemic reticuloendotheliosis, lymph nodes of inguinal region and lower limb
202.85	Other malignant lymphomas, lymph nodes of inguinal region and lower limb
203.80	Other immunoproliferative neoplasms, without mention of having achieved remission
205.80	Other myeloid leukemia, without mention of having achieved remission
172.9	Melanoma of skin, site unspecified
176.8	Kaposi's sarcoma, other specified sites
183.8	Malignant neoplasm of other specified sites of uterine adnexa
187.2	Malignant neoplasm of glans penis
188.6	Malignant neoplasm of ureteric orifice
194.5	Malignant neoplasm of carotid body
196.2	Secondary and unspecified malignant neoplasm of intra-abdominal lymph nodes
197.7	Malignant neoplasm of liver, secondary
200.02	Reticulosarcoma, intrathoracic lymph nodes
145.6	Malignant neoplasm of retromolar area
147.1	Malignant neoplasm of posterior wall of nasopharynx
150.1	Malignant neoplasm of thoracic esophagus
151.8	Malignant neoplasm of other specified sites of stomach
153.6	Malignant neoplasm of ascending colon
156.2	Malignant neoplasm of ampulla of vater
162.2	Malignant neoplasm of main bronchus
163.1	Malignant neoplasm of visceral pleura
205.0	ACUTE MYELOID LEUKEMIA J80 S91
207.2	MEGAKARYOCYTIC LEUKEMIA J80 S91
V58.11	Encounter for antineoplastic chemotherapy
200.37	Marginal zone lymphoma, spleen
200.51	Primary central nervous system lymphoma, lymph nodes of head, face, and neck
200.71	Large cell lymphoma, lymph nodes of head, face, and neck
209.11	Malignant carcinoid tumor of the appendix
209.29	Malignant carcinoid tumor of other sites
795.11	Papanicolaou smear of vagina with atypical squamous cells of undetermined significance (ASC-US)
204.12	Chronic lymphoid leukemia, in relapse
209.71	Secondary neuroendocrine tumor of distant lymph nodes
200.62	Anaplastic large cell lymphoma, intrathoracic lymph nodes
206.22	Subacute monocytic leukemia, in relapse
209.12	Malignant carcinoid tumor of the cecum
207.01	Acute erythremia and erythroleukemia, in remission
201.65	Hodgkin's disease, mixed cellularity, lymph nodes of inguinal region and lower limb
202.17	Mycosis fungoides, spleen
204.81	Other lymphoid leukemia, in remission
206.01	Acute monocytic leukemia,in remission
173.7	Other malignant neoplasm of skin of lower limb, including hip
183.5	Malignant neoplasm of round ligament of uterus
193	Malignant neoplasm of thyroid gland
198.2	Secondary malignant neoplasm of skin
164.1	Malignant neoplasm of heart
146.1	Malignant neoplasm of tonsillar fossa
205.9	MYELOID LEUKEMIA NOS J80 S91
202.71	Peripheral T cell lymphoma, lymph nodes of head, face, and neck
V10.63	Personal history of monocytic leukemia
V10.71	Personal history of lymphosarcoma and reticulosarcoma
V10.89	Personal history of malignant neoplasm of other sites
V10.52	Personal history of malignant neoplasm of kidney
201.67	Hodgkin's disease, mixed cellularity, spleen
202.30	Malignant histiocytosis, unspecified site, extranodal and solid organ sites
202.94	Other and unspecified malignant neoplasms of lymphoid and histiocytic tissue, lymph nodes of axilla and upper limb
172.0	Malignant melanoma of skin of lip
182.0	Malignant neoplasm of corpus uteri, except isthmus
192.3	Malignant neoplasm of spinal meninges
199.1	Other malignant neoplasm without specification of site
148.3	Malignant neoplasm of posterior hypopharyngeal wall
200.34	Marginal zone lymphoma, lymph nodes of axilla and upper limb
200.70	Large cell lymphoma, unspecified site, extranodal and solid organ sites
209.13	Malignant carcinoid tumor of the ascending colon
209.79	Secondary neuroendocrine tumor of other sites
V10.05	Personal history of malignant neoplasm of large intestine
230.4	Carcinoma in situ of rectum
201.18	Hodgkin's granuloma, lymph nodes of multiple sites
201.42	Hodgkin's disease, lymphocytic-histiocytic predominance, intrathoracic lymph nodes
201.55	Hodgkin's disease, nodular sclerosis, lymph nodes of inguinal region and lower limb
202.31	Malignant histiocytosis, lymph nodes of head, face, and neck
202.43	Leukemic reticuloendotheliosis, intra-abdominal lymph nodes
202.55	Letterer-siwe disease, lymph nodes of inguinal region and lower limb
203.81	Other immunoproliferative neoplasms, in remission
205.21	Subacute myeloid leukemia,in remission
200.82	Other named variants of lymphosarcoma and reticulosarcoma,intrathoracic lymph nodes
180.0	Malignant neoplasm of endocervix
183.3	Malignant neoplasm of broad ligament of uterus
185	Malignant neoplasm of prostate
187.9	Malignant neoplasm of male genital organ, site unspecified
189.1	Malignant neoplasm of renal pelvis
190.8	Malignant neoplasm of other specified sites of eye
194.3	Malignant neoplasm of pituitary gland and craniopharyngeal duct
200.13	Lymphosarcoma, intra-abdominal lymph nodes
170.0	Malignant neoplasm of bones of skull and face, except mandible
171.2	Malignant neoplasm of connective and other soft tissue of upper limb, including shoulder
141.0	Malignant neoplasm of base of tongue
146.2	Malignant neoplasm of tonsillar pillars (anterior) (posterior)
147.3	Malignant neoplasm of anterior wall of nasopharynx
149.9	Malignant neoplasm of ill-defined sites within the lip and oral cavity
151.2	Malignant neoplasm of pyloric antrum
152.9	Malignant neoplasm of small intestine, unspecified site
161.1	Malignant neoplasm of supraglottis
V10.06	Personal history of malignant neoplasm of rectum, rectosigmoid junction, and anus
230.1	Carcinoma in situ of esophagus
231.0	Carcinoma in situ of larynx
141.8	Malignant neoplasm of other sites of tongue
146.5	Malignant neoplasm of junctional region of oropharynx
148.2	Malignant neoplasm of aryepiglottic fold, hypopharyngeal aspect
152.8	Malignant neoplasm of other specified sites of small intestine
155.1	Malignant neoplasm of intrahepatic bile ducts
158.0	Malignant neoplasm of retroperitoneum
209.02	Malignant carcinoid tumor of the jejunum
209.00	Malignant carcinoid tumor of the small intestine, unspecified portion
V10.22	Personal history of malignant neoplasm of nasal cavities, middle ear, and accessory sinuses
232.5	Carcinoma in situ of skin of trunk, except scrotum
183.9	Malignant neoplasm of uterine adnexa, unspecified site
184.8	Malignant neoplasm of other specified sites of female genital organs
163.9	Malignant neoplasm of pleura, unspecified
163.0	Malignant neoplasm of parietal pleura
233.5	Carcinoma in situ of penis
201.20	Hodgkin's sarcoma, unspecified site, extranodal and solid organ sites
201.66	Hodgkin's disease, mixed cellularity, intrapelvic lymph nodes
202.03	Nodular lymphoma, intra-abdominal lymph nodes
202.87	Other malignant lymphomas, spleen
187.1	Malignant neoplasm of prepuce
187.8	Malignant neoplasm of other specified sites of male genital organs
200.03	Reticulosarcoma, intra-abdominal lymph nodes
200.18	Lymphosarcoma, lymph nodes of multiple sites
200.31	Marginal zone lymphoma, lymph nodes of head, face, and neck
200.67	Anaplastic large cell lymphoma, spleen
202.77	Peripheral T cell lymphoma, spleen
V10.48	Personal history of malignant neoplasm of epididymis
202.88	Other malignant lymphomas, lymph nodes of multiple sites
202.04	Nodular lymphoma, lymph nodes of axilla and upper limb
143.1	Malignant neoplasm of lower gum
145.1	Malignant neoplasm of vestibule of mouth
146.9	Malignant neoplasm of oropharynx, unspecified site
150.2	Malignant neoplasm of abdominal esophagus
152.2	Malignant neoplasm of ileum
153.5	Malignant neoplasm of appendix vermiformis
154.8	Malignant neoplasm of other sites of rectum, rectosigmoid junction, and anus
157.1	Malignant neoplasm of body of pancreas
159.8	Malignant neoplasm of other sites of digestive system and intra-abdominal organs
159.9	Malignant neoplasm of ill-defined sites within the digestive organs and peritoneum
161.0	Malignant neoplasm of glottis
162.5	Malignant neoplasm of lower lobe, bronchus or lung
165.8	Malignant neoplasm of other sites within the respiratory system and intrathoracic organs
170.7	Malignant neoplasm of long bones of lower limb
176.3	Kaposi's sarcoma, gastrointestinal sites
184.1	Malignant neoplasm of labia majora
187.3	Malignant neoplasm of body of penis
189.0	Malignant neoplasm of kidney, except pelvis
190.9	Malignant neoplasm of eye, part unspecified
191.7	Malignant neoplasm of brain stem
194.1	Malignant neoplasm of parathyroid gland
195.5	Malignant neoplasm of lower limb
196.8	Secondary and unspecified malignant neoplasm of lymph nodes of multiple sites
198.7	Secondary malignant neoplasm of adrenal gland
200.06	Reticulosarcoma, intrapelvic lymph nodes
200.14	Lymphosarcoma, lymph nodes of axilla and upper limb
200.16	Lymphosarcoma, intrapelvic lymph nodes
200.24	Burkitt's tumor or lymphoma, lymph nodes of axilla and upper limb
200.40	Mantle cell lymphoma, unspecified site, extranodal and solid organ sites
200.50	Primary central nervous system lymphoma, unspecified site, extranodal and solid organ sites
201.17	Hodgkin's granuloma, spleen
201.28	Hodgkin's sarcoma, lymph nodes of multiple sites
201.71	Hodgkin's disease, lymphocytic depletion, lymph nodes of head, face, and neck
201.78	Hodgkin's disease, lymphocytic depletion, lymph nodes of multiple sites
202.07	Nodular lymphoma, spleen
202.15	Mycosis fungoides, lymph nodes of inguinal region and lower limb
202.16	Mycosis fungoides, intrapelvic lymph nodes
202.26	Sezary's disease, intrapelvic lymph nodes
202.27	Sezary's disease, spleen
202.38	Malignant histiocytosis, lymph nodes of multiple sites
202.48	Leukemic reticuloendotheliosis, lymph nodes of multiple sites
202.57	Letterer-siwe disease, spleen
202.81	Other malignant lymphomas, lymph nodes of head, face, and neck
203.10	Plasma cell leukemia, without mention of having achieved remission
203.8	IMMUNOPROLIFERAT NEO NEC J80 S91
205.00	Acute myeloid leukemia, without mention of having achieved remission
205.2	SUBACUT MYELOID LEUKEMIA J80 S91
206.80	Other monocytic leukemia, without mention of having achieved remission
206.9	MONOCYTIC LEUKEMIA NOS J80 S91
206.91	Unspecified monocytic leukemia, in remission
207.81	Other specified leukemia, in remission
208.8	LEUKEMIA-UNSPEC CELL NEC J80 S91
208.81	Other leukemia of unspecified cell type, in remission
209.15	Malignant carcinoid tumor of the descending colon
209.27	Malignant carcinoid tumor of hindgut, not otherwise specified
209.36	Merkel cell carcinoma of other sites
232.7	Carcinoma in situ of skin of lower limb, including hip
233.7	Carcinoma in situ of bladder
V10.03	Personal history of malignant neoplasm of esophagus
V10.04	Personal history of malignant neoplasm of stomach
V10.07	Personal history of malignant neoplasm of liver
V10.3	Personal history of malignant neoplasm of breast
V10.49	Personal history of malignant neoplasm of other male genital organs
208.11	Chronic leukemia of unspecified cell type, in remission
201.70	Hodgkin's disease, lymphocytic depletion, unspecified site, extranodal and solid organ sites
202.92	Other and unspecified malignant neoplasms of lymphoid and histiocytic tissue, intrathoracic lymph nodes
173.8	Other malignant neoplasm of other specified sites of skin
200.01	Reticulosarcoma, lymph nodes of head, face, and neck
142.1	Malignant neoplasm of submandibular gland
154.0	Malignant neoplasm of rectosigmoid junction
151.3	Malignant neoplasm of fundus of stomach
173.3	Other malignant neoplasm of skin of other and unspecified parts of face
171.3	Malignant neoplasm of connective and other soft tissue of lower limb, including hip
189.9	Malignant neoplasm of urinary organ, site unspecified
V58.12	Encounter for antineoplastic immunotherapy
232.8	Carcinoma in situ of other specified sites of skin
201.06	Hodgkin's paragranuloma, intrapelvic lymph nodes
201.16	Hodgkin's granuloma, intrapelvic lymph nodes
173.12	Squamous cell carcinoma of eyelid, including canthus
173.39	Other specified malignant neoplasm of skin of other and unspecified parts of face
173.62	Squamous cell carcinoma of skin of upper limb, including shoulder
173.91	Basal cell carcinoma of skin, site unspecified
201.40	Hodgkin's disease, lymphocytic-histiocytic predominance, unspecified site, extranodal and solid organ sites
201.46	Hodgkin's disease, lymphocytic-histiocytic predominance, intrapelvic lymph nodes
201.52	Hodgkin's disease, nodular sclerosis, intrathoracic lymph nodes
201.60	Hodgkin's disease, mixed cellularity, unspecified site, extranodal and solid organ sites
201.68	Hodgkin's disease, mixed cellularity, lymph nodes of multiple sites
201.77	Hodgkin's disease, lymphocytic depletion, spleen
201.94	Hodgkin's disease, unspecified type, lymph nodes of axilla and upper limb
202.02	Nodular lymphoma, intrathoracic lymph nodes
202.13	Mycosis fungoides, intra-abdominal lymph nodes
202.25	Sezary's disease, lymph nodes of inguinal region and lower limb
202.40	Leukemic reticuloendotheliosis, unspecified site, extranodal and solid organ sites
202.65	Malignant mast cell tumors, lymph nodes of inguinal region and lower limb
202.90	Other and unspecified malignant neoplasms of lymphoid and histiocytic tissue, unspecified site, extranodal and solid organ sites
202.96	Other and unspecified malignant neoplasms of lymphoid and histiocytic tissue, intrapelvic lymph nodes
204.91	Unspecified lymphoid leukemia, in remission
200.81	Other named variants of lymphosarcoma and reticulosarcoma, lymph nodes of head, face, and neck
200.87	Other named variants of lymphosarcoma and reticulosarcoma, spleen
172.2	Malignant melanoma of skin of ear and external auditory canal
173.2	Other malignant neoplasm of skin of ear and external auditory canal
174.2	Malignant neoplasm of upper-inner quadrant of female breast
180.1	Malignant neoplasm of exocervix
184.3	Malignant neoplasm of clitoris
188.1	Malignant neoplasm of dome of urinary bladder
189.8	Malignant neoplasm of other specified sites of urinary organs
191.4	Malignant neoplasm of occipital lobe
194.8	Malignant neoplasm of other endocrine glands and related structures
196.1	Secondary and unspecified malignant neoplasm of intrathoracic lymph nodes
198.1	Secondary malignant neoplasm of other urinary organs
200.00	Reticulosarcoma, unspecified site, extranodal and solid organ sites
200.15	Lymphosarcoma, lymph nodes of inguinal region and lower limb
164.2	Malignant neoplasm of anterior mediastinum
140.6	Malignant neoplasm of commissure of lip
141.2	Malignant neoplasm of tip and lateral border of tongue
143.8	Malignant neoplasm of other sites of gum
145.9	Malignant neoplasm of mouth, unspecified
149.8	Malignant neoplasm of other sites within the lip and oral cavity
151.6	Malignant neoplasm of greater curvature of stomach, unspecified
153.9	Malignant neoplasm of colon, unspecified site
157.9	Malignant neoplasm of pancreas, part unspecified
160.9	Malignant neoplasm of accessory sinus, unspecified
V10.82	Personal history of malignant melanoma of skin
V10.88	Personal history of malignant neoplasm of other endocrine glands and related structures
V10.41	Personal history of malignant neoplasm of cervix uteri
V10.50	Personal history of malignant neoplasm of urinary organ, unspecified
173.00	Unspecified malignant neoplasm of skin of lip
173.01	Basal cell carcinoma of skin of lip
173.09	Other specified malignant neoplasm of skin of lip
173.10	Unspecified malignant neoplasm of eyelid, including canthus
173.11	Basal cell carcinoma of eyelid, including canthus
173.19	Other specified malignant neoplasm of eyelid, including canthus
173.20	Unspecified malignant neoplasm of skin of ear and external auditory canal
173.21	Basal cell carcinoma of skin of ear and external auditory canal
173.29	Other specified malignant neoplasm of skin of ear and external auditory canal
173.30	Unspecified malignant neoplasm of skin of other and unspecified parts of face
173.41	Basal cell carcinoma of scalp and skin of neck
173.42	Squamous cell carcinoma of scalp and skin of neck
173.49	Other specified malignant neoplasm of scalp and skin of neck
173.50	Unspecified malignant neoplasm of skin of trunk, except scrotum
173.52	Squamous cell carcinoma of skin of trunk, except scrotum
173.59	Other specified malignant neoplasm of skin of trunk, except scrotum
173.61	Basal cell carcinoma of skin of upper limb, including shoulder
173.69	Other specified malignant neoplasm of skin of upper limb, including shoulder
173.70	Unspecified malignant neoplasm of skin of lower limb, including hip
173.72	Squamous cell carcinoma of skin of lower limb, including hip
173.81	Basal cell carcinoma of other specified sites of skin
173.89	Other specified malignant neoplasm of other specified sites of skin
173.90	Unspecified malignant neoplasm of skin, site unspecified
173.92	Squamous cell carcinoma of skin, site unspecified
173.99	Other specified malignant neoplasm of skin, site unspecified
202.98	Other and unspecified malignant neoplasms of lymphoid and histiocytic tissue, lymph nodes of multiple sites
V67.2	Follow-up examination, following chemotherapy
202.51	Letterer-siwe disease, lymph nodes of head, face, and neck
201.53	Hodgkin's disease, nodular sclerosis, intra-abdominal lymph nodes
202.61	Malignant mast cell tumors, lymph nodes of head, face, and neck
190.7	Malignant neoplasm of lacrimal duct
140.3	Malignant neoplasm of upper lip, inner aspect
173.71	Basal cell carcinoma of skin of lower limb, including hip
202.60	Malignant mast cell tumors, unspecified site, extranodal and solid organ sites
V10.40	Personal history of malignant neoplasm of female genital organ, unspecified
201.01	Hodgkin's paragranuloma, lymph nodes of head, face, and neck
202.54	Letterer-siwe disease, lymph nodes of axilla and upper limb
172.3	Malignant melanoma of skin of other and unspecified parts of face
152.0	Malignant neoplasm of duodenum
155.2	Malignant neoplasm of liver, not specified as primary or secondary
789.51	Malignant ascites
795.0	ABN PAP SMEAR-CERVIX
200.33	Marginal zone lymphoma, intraabdominal lymph nodes
V10.45	Personal history of malignant neoplasm of male genital organ, unspecified
C82.82	Other types of follicular lymphoma, intrathoracic lymph nodes
C82.83	Other types of follicular lymphoma, intra-abdominal lymph nodes
C82.84	Other types of follicular lymphoma, lymph nodes of axilla and upper limb
C82.86	Other types of follicular lymphoma, intrapelvic lymph nodes
C82.88	Other types of follicular lymphoma, lymph nodes of multiple sites
C82.89	Other types of follicular lymphoma, extranodal and solid organ sites
C82.91	Follicular lymphoma, unspecified, lymph nodes of head, face, and neck
C82.93	Follicular lymphoma, unspecified, intra-abdominal lymph nodes
C82.94	Follicular lymphoma, unspecified, lymph nodes of axilla and upper limb
C82.95	Follicular lymphoma, unspecified, lymph nodes of inguinal region and lower limb
C82.96	Follicular lymphoma, unspecified, intrapelvic lymph nodes
C82.99	Follicular lymphoma, unspecified, extranodal and solid organ sites
C83.00	Small cell B-cell lymphoma, unspecified site
C83.01	Small cell B-cell lymphoma, lymph nodes of head, face, and neck
C83.03	Small cell B-cell lymphoma, intra-abdominal lymph nodes
C83.05	Small cell B-cell lymphoma, lymph nodes of inguinal region and lower limb
C83.06	Small cell B-cell lymphoma, intrapelvic lymph nodes
C83.07	Small cell B-cell lymphoma, spleen
C83.10	Mantle cell lymphoma, unspecified site
C83.11	Mantle cell lymphoma, lymph nodes of head, face, and neck
C83.13	Mantle cell lymphoma, intra-abdominal lymph nodes
C83.15	Mantle cell lymphoma, lymph nodes of inguinal region and lower limb
C83.17	Mantle cell lymphoma, spleen
C83.19	Mantle cell lymphoma, extranodal and solid organ sites
C83.31	Diffuse large B-cell lymphoma, lymph nodes of head, face, and neck
C83.33	Diffuse large B-cell lymphoma, intra-abdominal lymph nodes
C83.34	Diffuse large B-cell lymphoma, lymph nodes of axilla and upper limb
C83.36	Diffuse large B-cell lymphoma, intrapelvic lymph nodes
C83.38	Diffuse large B-cell lymphoma, lymph nodes of multiple sites
C83.39	Diffuse large B-cell lymphoma, extranodal and solid organ sites
C83.51	Lymphoblastic (diffuse) lymphoma, lymph nodes of head, face, and neck
C83.52	Lymphoblastic (diffuse) lymphoma, intrathoracic lymph nodes
C83.55	Lymphoblastic (diffuse) lymphoma, lymph nodes of inguinal region and lower limb
C83.56	Lymphoblastic (diffuse) lymphoma, intrapelvic lymph nodes
C83.57	Lymphoblastic (diffuse) lymphoma, spleen
C83.59	Lymphoblastic (diffuse) lymphoma, extranodal and solid organ sites
C83.72	Burkitt lymphoma, intrathoracic lymph nodes
C83.73	Burkitt lymphoma, intra-abdominal lymph nodes
C83.74	Burkitt lymphoma, lymph nodes of axilla and upper limb
C83.76	Burkitt lymphoma, intrapelvic lymph nodes
C83.80	Other non-follicular lymphoma, unspecified site
C83.83	Other non-follicular lymphoma, intra-abdominal lymph nodes
C83.84	Other non-follicular lymphoma, lymph nodes of axilla and upper limb
C83.86	Other non-follicular lymphoma, intrapelvic lymph nodes
C83.87	Other non-follicular lymphoma, spleen
C83.88	Other non-follicular lymphoma, lymph nodes of multiple sites
C83.89	Other non-follicular lymphoma, extranodal and solid organ sites
C83.91	Non-follicular (diffuse) lymphoma, unspecified, lymph nodes of head, face, and neck
C83.94	Non-follicular (diffuse) lymphoma, unspecified, lymph nodes of axilla and upper limb
C13.1	Malignant neoplasm of aryepiglottic fold, hypopharyngeal aspect
C13.8	Malignant neoplasm of overlapping sites of hypopharynx
C13.9	Malignant neoplasm of hypopharynx, unspecified
C14.0	Malignant neoplasm of pharynx, unspecified
C14.8	Malignant neoplasm of overlapping sites of lip, oral cavity and pharynx
C15.3	Malignant neoplasm of upper third of esophagus
C15.4	Malignant neoplasm of middle third of esophagus
C16.0	Malignant neoplasm of cardia
C16.1	Malignant neoplasm of fundus of stomach
C16.2	Malignant neoplasm of body of stomach
C16.3	Malignant neoplasm of pyloric antrum
C16.5	Malignant neoplasm of lesser curvature of stomach, unspecified
C16.8	Malignant neoplasm of overlapping sites of stomach
C16.9	Malignant neoplasm of stomach, unspecified
C17.0	Malignant neoplasm of duodenum
C17.9	Malignant neoplasm of small intestine, unspecified
C18.0	Malignant neoplasm of cecum
C18.2	Malignant neoplasm of ascending colon
C18.4	Malignant neoplasm of transverse colon
C18.5	Malignant neoplasm of splenic flexure
C18.6	Malignant neoplasm of descending colon
C18.8	Malignant neoplasm of overlapping sites of colon
C18.9	Malignant neoplasm of colon, unspecified
C21.1	Malignant neoplasm of anal canal
C21.2	Malignant neoplasm of cloacogenic zone
C21.8	Malignant neoplasm of overlapping sites of rectum, anus and anal canal
C22.0	Liver cell carcinoma
C22.3	Angiosarcoma of liver
C22.7	Other specified carcinomas of liver
C24.0	Malignant neoplasm of extrahepatic bile duct
C24.8	Malignant neoplasm of overlapping sites of biliary tract
C25.0	Malignant neoplasm of head of pancreas
C25.1	Malignant neoplasm of body of pancreas
C25.2	Malignant neoplasm of tail of pancreas
C25.3	Malignant neoplasm of pancreatic duct
C25.8	Malignant neoplasm of overlapping sites of pancreas
C26.0	Malignant neoplasm of intestinal tract, part unspecified
C26.9	Malignant neoplasm of ill-defined sites within the digestive system
C30.1	Malignant neoplasm of middle ear
C31.0	Malignant neoplasm of maxillary sinus
C31.1	Malignant neoplasm of ethmoidal sinus
C31.2	Malignant neoplasm of frontal sinus
C31.3	Malignant neoplasm of sphenoid sinus
C31.9	Malignant neoplasm of accessory sinus, unspecified
C32.0	Malignant neoplasm of glottis
C32.3	Malignant neoplasm of laryngeal cartilage
C32.8	Malignant neoplasm of overlapping sites of larynx
C32.9	Malignant neoplasm of larynx, unspecified
C33	Malignant neoplasm of trachea
C34.01	Malignant neoplasm of right main bronchus
C34.02	Malignant neoplasm of left main bronchus
C34.12	Malignant neoplasm of upper lobe, left bronchus or lung
C34.30	Malignant neoplasm of lower lobe, unspecified bronchus or lung
C34.31	Malignant neoplasm of lower lobe, right bronchus or lung
C34.81	Malignant neoplasm of overlapping sites of right bronchus and lung
C34.82	Malignant neoplasm of overlapping sites of left bronchus and lung
C34.91	Malignant neoplasm of unspecified part of right bronchus or lung
C34.92	Malignant neoplasm of unspecified part of left bronchus or lung
C38.0	Malignant neoplasm of heart
C38.3	Malignant neoplasm of mediastinum, part unspecified
C39.0	Malignant neoplasm of upper respiratory tract, part unspecified
C39.9	Malignant neoplasm of lower respiratory tract, part unspecified
E31.22	Multiple endocrine neoplasia [MEN] type IIA
C82.62	Cutaneous follicle center lymphoma, intrathoracic lymph nodes
C82.63	Cutaneous follicle center lymphoma, intra-abdominal lymph nodes
C82.64	Cutaneous follicle center lymphoma, lymph nodes of axilla and upper limb
C82.65	Cutaneous follicle center lymphoma, lymph nodes of inguinal region and lower limb
C82.67	Cutaneous follicle center lymphoma, spleen
C69.31	Malignant neoplasm of right choroid
C69.40	Malignant neoplasm of unspecified ciliary body
C69.42	Malignant neoplasm of left ciliary body
C69.50	Malignant neoplasm of unspecified lacrimal gland and duct
C69.51	Malignant neoplasm of right lacrimal gland and duct
C69.52	Malignant neoplasm of left lacrimal gland and duct
C69.82	Malignant neoplasm of overlapping sites of left eye and adnexa
C69.90	Malignant neoplasm of unspecified site of unspecified eye
C69.91	Malignant neoplasm of unspecified site of right eye
C69.92	Malignant neoplasm of unspecified site of left eye
C70.1	Malignant neoplasm of spinal meninges
C71.1	Malignant neoplasm of frontal lobe
C71.2	Malignant neoplasm of temporal lobe
C71.6	Malignant neoplasm of cerebellum
C71.7	Malignant neoplasm of brain stem
C71.8	Malignant neoplasm of overlapping sites of brain
C71.9	Malignant neoplasm of brain, unspecified
C72.1	Malignant neoplasm of cauda equina
C72.21	Malignant neoplasm of right olfactory nerve
C72.22	Malignant neoplasm of left olfactory nerve
C72.30	Malignant neoplasm of unspecified optic nerve
C72.31	Malignant neoplasm of right optic nerve
C72.42	Malignant neoplasm of left acoustic nerve
C72.50	Malignant neoplasm of unspecified cranial nerve
C72.59	Malignant neoplasm of other cranial nerves
C73	Malignant neoplasm of thyroid gland
C74.00	Malignant neoplasm of cortex of unspecified adrenal gland
C74.02	Malignant neoplasm of cortex of left adrenal gland
C74.12	Malignant neoplasm of medulla of left adrenal gland
C74.90	Malignant neoplasm of unspecified part of unspecified adrenal gland
C74.91	Malignant neoplasm of unspecified part of right adrenal gland
C74.92	Malignant neoplasm of unspecified part of left adrenal gland
C75.3	Malignant neoplasm of pineal gland
C75.4	Malignant neoplasm of carotid body
C75.5	Malignant neoplasm of aortic body and other paraganglia
C7A.00	Malignant carcinoid tumor of unspecified site
C7A.010	Malignant carcinoid tumor of the duodenum
C7A.019	Malignant carcinoid tumor of the small intestine, unspecified portion
C7A.020	Malignant carcinoid tumor of the appendix
C7A.023	Malignant carcinoid tumor of the transverse colon
C7A.024	Malignant carcinoid tumor of the descending colon
C7A.026	Malignant carcinoid tumor of the rectum
C7A.029	Malignant carcinoid tumor of the large intestine, unspecified portion
C7A.090	Malignant carcinoid tumor of the bronchus and lung
C7A.092	Malignant carcinoid tumor of the stomach
C7A.095	Malignant carcinoid tumor of the midgut, unspecified
C7A.096	Malignant carcinoid tumor of the hindgut, unspecified
C7A.098	Malignant carcinoid tumors of other sites
C7B.01	Secondary carcinoid tumors of distant lymph nodes
C7B.03	Secondary carcinoid tumors of bone
C7B.04	Secondary carcinoid tumors of peritoneum
C7B.1	Secondary Merkel cell carcinoma
C76.0	Malignant neoplasm of head, face and neck
C76.1	Malignant neoplasm of thorax
C76.3	Malignant neoplasm of pelvis
C76.41	Malignant neoplasm of right upper limb
C76.52	Malignant neoplasm of left lower limb
C77.0	Secondary and unspecified malignant neoplasm of lymph nodes of head, face and neck
C77.1	Secondary and unspecified malignant neoplasm of intrathoracic lymph nodes
C77.2	Secondary and unspecified malignant neoplasm of intra-abdominal lymph nodes
C77.4	Secondary and unspecified malignant neoplasm of inguinal and lower limb lymph nodes
C77.9	Secondary and unspecified malignant neoplasm of lymph node, unspecified
C78.00	Secondary malignant neoplasm of unspecified lung
C78.02	Secondary malignant neoplasm of left lung
C78.1	Secondary malignant neoplasm of mediastinum
C78.2	Secondary malignant neoplasm of pleura
C78.39	Secondary malignant neoplasm of other respiratory organs
C78.5	Secondary malignant neoplasm of large intestine and rectum
C78.6	Secondary malignant neoplasm of retroperitoneum and peritoneum
C78.7	Secondary malignant neoplasm of liver and intrahepatic bile duct
C78.89	Secondary malignant neoplasm of other digestive organs
C79.00	Secondary malignant neoplasm of unspecified kidney and renal pelvis
C79.02	Secondary malignant neoplasm of left kidney and renal pelvis
C79.10	Secondary malignant neoplasm of unspecified urinary organs
C79.11	Secondary malignant neoplasm of bladder
C79.19	Secondary malignant neoplasm of other urinary organs
C79.31	Secondary malignant neoplasm of brain
C79.32	Secondary malignant neoplasm of cerebral meninges
C79.51	Secondary malignant neoplasm of bone
C79.52	Secondary malignant neoplasm of bone marrow
C79.60	Secondary malignant neoplasm of unspecified ovary
C79.61	Secondary malignant neoplasm of right ovary
C79.62	Secondary malignant neoplasm of left ovary
C79.72	Secondary malignant neoplasm of left adrenal gland
C79.82	Secondary malignant neoplasm of genital organs
C79.9	Secondary malignant neoplasm of unspecified site
C80.1	Malignant (primary) neoplasm, unspecified
C81.00	Nodular lymphocyte predominant Hodgkin lymphoma, unspecified site
C81.02	Nodular lymphocyte predominant Hodgkin lymphoma, intrathoracic lymph nodes
C81.04	Nodular lymphocyte predominant Hodgkin lymphoma, lymph nodes of axilla and upper limb
C81.05	Nodular lymphocyte predominant Hodgkin lymphoma, lymph nodes of inguinal region and lower limb
C81.06	Nodular lymphocyte predominant Hodgkin lymphoma, intrapelvic lymph nodes
C81.08	Nodular lymphocyte predominant Hodgkin lymphoma, lymph nodes of multiple sites
C81.09	Nodular lymphocyte predominant Hodgkin lymphoma, extranodal and solid organ sites
C81.10	Nodular sclerosis Hodgkin lymphoma, unspecified site
C81.12	Nodular sclerosis Hodgkin lymphoma, intrathoracic lymph nodes
C81.15	Nodular sclerosis Hodgkin lymphoma, lymph nodes of inguinal region and lower limb
C00.1	Malignant neoplasm of external lower lip
C00.2	Malignant neoplasm of external lip, unspecified
C00.3	Malignant neoplasm of upper lip, inner aspect
C00.4	Malignant neoplasm of lower lip, inner aspect
C00.5	Malignant neoplasm of lip, unspecified, inner aspect
C00.9	Malignant neoplasm of lip, unspecified
C02.0	Malignant neoplasm of dorsal surface of tongue
C02.2	Malignant neoplasm of ventral surface of tongue
C02.3	Malignant neoplasm of anterior two-thirds of tongue, part unspecified
C02.4	Malignant neoplasm of lingual tonsil
C02.8	Malignant neoplasm of overlapping sites of tongue
C03.9	Malignant neoplasm of gum, unspecified
C04.0	Malignant neoplasm of anterior floor of mouth
C04.8	Malignant neoplasm of overlapping sites of floor of mouth
C04.9	Malignant neoplasm of floor of mouth, unspecified
C05.0	Malignant neoplasm of hard palate
C05.1	Malignant neoplasm of soft palate
C05.2	Malignant neoplasm of uvula
C06.0	Malignant neoplasm of cheek mucosa
C06.1	Malignant neoplasm of vestibule of mouth
C06.2	Malignant neoplasm of retromolar area
C06.80	Malignant neoplasm of overlapping sites of unspecified parts of mouth
C06.89	Malignant neoplasm of overlapping sites of other parts of mouth
C07	Malignant neoplasm of parotid gland
C08.1	Malignant neoplasm of sublingual gland
C09.1	Malignant neoplasm of tonsillar pillar (anterior) (posterior)
C09.8	Malignant neoplasm of overlapping sites of tonsil
C09.9	Malignant neoplasm of tonsil, unspecified
C10.0	Malignant neoplasm of vallecula
C10.2	Malignant neoplasm of lateral wall of oropharynx
C10.3	Malignant neoplasm of posterior wall of oropharynx
C10.8	Malignant neoplasm of overlapping sites of oropharynx
C11.0	Malignant neoplasm of superior wall of nasopharynx
C11.2	Malignant neoplasm of lateral wall of nasopharynx
C11.3	Malignant neoplasm of anterior wall of nasopharynx
C11.9	Malignant neoplasm of nasopharynx, unspecified
C12	Malignant neoplasm of pyriform sinus
C50.811	Malignant neoplasm of overlapping sites of right female breast
C50.819	Malignant neoplasm of overlapping sites of unspecified female breast
C50.821	Malignant neoplasm of overlapping sites of right male breast
C50.911	Malignant neoplasm of unspecified site of right female breast
C50.912	Malignant neoplasm of unspecified site of left female breast
C50.922	Malignant neoplasm of unspecified site of left male breast
C50.929	Malignant neoplasm of unspecified site of unspecified male breast
C51.1	Malignant neoplasm of labium minus
C51.2	Malignant neoplasm of clitoris
C53.0	Malignant neoplasm of endocervix
C53.8	Malignant neoplasm of overlapping sites of cervix uteri
C53.9	Malignant neoplasm of cervix uteri, unspecified
C54.0	Malignant neoplasm of isthmus uteri
C54.1	Malignant neoplasm of endometrium
C54.2	Malignant neoplasm of myometrium
C54.9	Malignant neoplasm of corpus uteri, unspecified
C56.1	Malignant neoplasm of right ovary
C56.2	Malignant neoplasm of left ovary
C56.9	Malignant neoplasm of unspecified ovary
C57.10	Malignant neoplasm of unspecified broad ligament
C57.12	Malignant neoplasm of left broad ligament
C57.20	Malignant neoplasm of unspecified round ligament
C57.21	Malignant neoplasm of right round ligament
C57.9	Malignant neoplasm of female genital organ, unspecified
C58	Malignant neoplasm of placenta
C60.0	Malignant neoplasm of prepuce
C60.1	Malignant neoplasm of glans penis
C60.2	Malignant neoplasm of body of penis
C62.01	Malignant neoplasm of undescended right testis
C62.10	Malignant neoplasm of unspecified descended testis
C62.11	Malignant neoplasm of descended right testis
C62.90	Malignant neoplasm of unspecified testis, unspecified whether descended or undescended
C62.91	Malignant neoplasm of right testis, unspecified whether descended or undescended
C62.92	Malignant neoplasm of left testis, unspecified whether descended or undescended
C63.01	Malignant neoplasm of right epididymis
C63.02	Malignant neoplasm of left epididymis
C63.12	Malignant neoplasm of left spermatic cord
C63.7	Malignant neoplasm of other specified male genital organs
C63.8	Malignant neoplasm of overlapping sites of male genital organs
C63.9	Malignant neoplasm of male genital organ, unspecified
C64.2	Malignant neoplasm of left kidney, except renal pelvis
C64.9	Malignant neoplasm of unspecified kidney, except renal pelvis
C65.2	Malignant neoplasm of left renal pelvis
C66.2	Malignant neoplasm of left ureter
C66.9	Malignant neoplasm of unspecified ureter
C67.0	Malignant neoplasm of trigone of bladder
C67.2	Malignant neoplasm of lateral wall of bladder
C67.3	Malignant neoplasm of anterior wall of bladder
C67.4	Malignant neoplasm of posterior wall of bladder
C67.5	Malignant neoplasm of bladder neck
C67.9	Malignant neoplasm of bladder, unspecified
C68.0	Malignant neoplasm of urethra
C68.8	Malignant neoplasm of overlapping sites of urinary organs
C68.9	Malignant neoplasm of urinary organ, unspecified
C69.02	Malignant neoplasm of left conjunctiva
C69.11	Malignant neoplasm of right cornea
C69.12	Malignant neoplasm of left cornea
C69.21	Malignant neoplasm of right retina
C40.02	Malignant neoplasm of scapula and long bones of left upper limb
C40.10	Malignant neoplasm of short bones of unspecified upper limb
C40.20	Malignant neoplasm of long bones of unspecified lower limb
C40.21	Malignant neoplasm of long bones of right lower limb
C40.22	Malignant neoplasm of long bones of left lower limb
C40.31	Malignant neoplasm of short bones of right lower limb
C40.80	Malignant neoplasm of overlapping sites of bone and articular cartilage of unspecified limb
C40.91	Malignant neoplasm of unspecified bones and articular cartilage of right limb
C40.92	Malignant neoplasm of unspecified bones and articular cartilage of left limb
C41.0	Malignant neoplasm of bones of skull and face
C41.1	Malignant neoplasm of mandible
C41.3	Malignant neoplasm of ribs, sternum and clavicle
C41.9	Malignant neoplasm of bone and articular cartilage, unspecified
C43.10	Malignant melanoma of unspecified eyelid, including canthus
C43.11	Malignant melanoma of right eyelid, including canthus
C43.21	Malignant melanoma of right ear and external auricular canal
C43.22	Malignant melanoma of left ear and external auricular canal
C43.30	Malignant melanoma of unspecified part of face
C43.4	Malignant melanoma of scalp and neck
C43.52	Malignant melanoma of skin of breast
C43.59	Malignant melanoma of other part of trunk
C43.60	Malignant melanoma of unspecified upper limb, including shoulder
C43.61	Malignant melanoma of right upper limb, including shoulder
C43.70	Malignant melanoma of unspecified lower limb, including hip
C43.72	Malignant melanoma of left lower limb, including hip
C43.8	Malignant melanoma of overlapping sites of skin
C43.9	Malignant melanoma of skin, unspecified
C4A.0	Merkel cell carcinoma of lip
C4A.11	Merkel cell carcinoma of right eyelid, including canthus
C4A.12	Merkel cell carcinoma of left eyelid, including canthus
C4A.20	Merkel cell carcinoma of unspecified ear and external auricular canal
C4A.30	Merkel cell carcinoma of unspecified part of face
C4A.31	Merkel cell carcinoma of nose
C4A.39	Merkel cell carcinoma of other parts of face
C4A.51	Merkel cell carcinoma of anal skin
C4A.52	Merkel cell carcinoma of skin of breast
C4A.59	Merkel cell carcinoma of other part of trunk
C4A.62	Merkel cell carcinoma of left upper limb, including shoulder
C4A.70	Merkel cell carcinoma of unspecified lower limb, including hip
C4A.71	Merkel cell carcinoma of right lower limb, including hip
C4A.8	Merkel cell carcinoma of overlapping sites
C44.00	Unspecified malignant neoplasm of skin of lip
C44.01	Basal cell carcinoma of skin of lip
C44.09	Other specified malignant neoplasm of skin of lip
C44.102	Unspecified malignant neoplasm of skin of right eyelid, including canthus
C44.109	Unspecified malignant neoplasm of skin of left eyelid, including canthus
C44.112	Basal cell carcinoma of skin of right eyelid, including canthus
C44.119	Basal cell carcinoma of skin of left eyelid, including canthus
C44.191	Other specified malignant neoplasm of skin of unspecified eyelid, including canthus
C44.192	Other specified malignant neoplasm of skin of right eyelid, including canthus
C44.199	Other specified malignant neoplasm of skin of left eyelid, including canthus
C44.202	Unspecified malignant neoplasm of skin of right ear and external auricular canal
C44.209	Unspecified malignant neoplasm of skin of left ear and external auricular canal
C44.211	Basal cell carcinoma of skin of unspecified ear and external auricular canal
C44.221	Squamous cell carcinoma of skin of unspecified ear and external auricular canal
C44.291	Other specified malignant neoplasm of skin of unspecified ear and external auricular canal
C44.292	Other specified malignant neoplasm of skin of right ear and external auricular canal
C44.299	Other specified malignant neoplasm of skin of left ear and external auricular canal
C44.301	Unspecified malignant neoplasm of skin of nose
C44.309	Unspecified malignant neoplasm of skin of other parts of face
C44.311	Basal cell carcinoma of skin of nose
C44.319	Basal cell carcinoma of skin of other parts of face
C44.321	Squamous cell carcinoma of skin of nose
C44.390	Other specified malignant neoplasm of skin of unspecified parts of face
C44.40	Unspecified malignant neoplasm of skin of scalp and neck
C44.41	Basal cell carcinoma of skin of scalp and neck
C44.500	Unspecified malignant neoplasm of anal skin
C44.501	Unspecified malignant neoplasm of skin of breast
C44.509	Unspecified malignant neoplasm of skin of other part of trunk
C44.510	Basal cell carcinoma of anal skin
C44.511	Basal cell carcinoma of skin of breast
C44.521	Squamous cell carcinoma of skin of breast
C44.590	Other specified malignant neoplasm of anal skin
C44.602	Unspecified malignant neoplasm of skin of right upper limb, including shoulder
230.5	Carcinoma in situ of anal canal
202.05	Nodular lymphoma, lymph nodes of inguinal region and lower limb
179	Malignant neoplasm of uterus, part unspecified
C44.611	Basal cell carcinoma of skin of unspecified upper limb, including shoulder
C44.621	Squamous cell carcinoma of skin of unspecified upper limb, including shoulder
C44.622	Squamous cell carcinoma of skin of right upper limb, including shoulder
C44.629	Squamous cell carcinoma of skin of left upper limb, including shoulder
C44.691	Other specified malignant neoplasm of skin of unspecified upper limb, including shoulder
C44.692	Other specified malignant neoplasm of skin of right upper limb, including shoulder
C44.701	Unspecified malignant neoplasm of skin of unspecified lower limb, including hip
C44.709	Unspecified malignant neoplasm of skin of left lower limb, including hip
C44.711	Basal cell carcinoma of skin of unspecified lower limb, including hip
C44.712	Basal cell carcinoma of skin of right lower limb, including hip
C44.722	Squamous cell carcinoma of skin of right lower limb, including hip
C44.729	Squamous cell carcinoma of skin of left lower limb, including hip
C44.791	Other specified malignant neoplasm of skin of unspecified lower limb, including hip
C44.799	Other specified malignant neoplasm of skin of left lower limb, including hip
C44.80	Unspecified malignant neoplasm of overlapping sites of skin
C44.89	Other specified malignant neoplasm of overlapping sites of skin
C44.90	Unspecified malignant neoplasm of skin, unspecified
C44.91	Basal cell carcinoma of skin, unspecified
C44.99	Other specified malignant neoplasm of skin, unspecified
C45.7	Mesothelioma of other sites
C45.9	Mesothelioma, unspecified
C46.1	Kaposi's sarcoma of soft tissue
C46.3	Kaposi's sarcoma of lymph nodes
C46.4	Kaposi's sarcoma of gastrointestinal sites
C46.7	Kaposi's sarcoma of other sites
C46.9	Kaposi's sarcoma, unspecified
C47.10	Malignant neoplasm of peripheral nerves of unspecified upper limb, including shoulder
C47.11	Malignant neoplasm of peripheral nerves of right upper limb, including shoulder
C47.12	Malignant neoplasm of peripheral nerves of left upper limb, including shoulder
C47.22	Malignant neoplasm of peripheral nerves of left lower limb, including hip
C47.3	Malignant neoplasm of peripheral nerves of thorax
C47.5	Malignant neoplasm of peripheral nerves of pelvis
C47.6	Malignant neoplasm of peripheral nerves of trunk, unspecified
C47.9	Malignant neoplasm of peripheral nerves and autonomic nervous system, unspecified
C48.2	Malignant neoplasm of peritoneum, unspecified
C49.0	Malignant neoplasm of connective and soft tissue of head, face and neck
C49.10	Malignant neoplasm of connective and soft tissue of unspecified upper limb, including shoulder
C49.20	Malignant neoplasm of connective and soft tissue of unspecified lower limb, including hip
C49.21	Malignant neoplasm of connective and soft tissue of right lower limb, including hip
C49.22	Malignant neoplasm of connective and soft tissue of left lower limb, including hip
C49.6	Malignant neoplasm of connective and soft tissue of trunk, unspecified
C49.8	Malignant neoplasm of overlapping sites of connective and soft tissue
C50.011	Malignant neoplasm of nipple and areola, right female breast
C50.012	Malignant neoplasm of nipple and areola, left female breast
C50.019	Malignant neoplasm of nipple and areola, unspecified female breast
C50.022	Malignant neoplasm of nipple and areola, left male breast
C50.029	Malignant neoplasm of nipple and areola, unspecified male breast
C50.111	Malignant neoplasm of central portion of right female breast
C50.119	Malignant neoplasm of central portion of unspecified female breast
205.8	MYELOID LEUKEMIA NEC J80 S91
200.66	Anaplastic large cell lymphoma, intrapelvic lymph nodes
140.0	Malignant neoplasm of upper lip, vermilion border
174.3	Malignant neoplasm of lower-inner quadrant of female breast
C50.121	Malignant neoplasm of central portion of right male breast
C50.122	Malignant neoplasm of central portion of left male breast
C50.129	Malignant neoplasm of central portion of unspecified male breast
C50.211	Malignant neoplasm of upper-inner quadrant of right female breast
C50.212	Malignant neoplasm of upper-inner quadrant of left female breast
C50.219	Malignant neoplasm of upper-inner quadrant of unspecified female breast
C50.229	Malignant neoplasm of upper-inner quadrant of unspecified male breast
C50.312	Malignant neoplasm of lower-inner quadrant of left female breast
C50.321	Malignant neoplasm of lower-inner quadrant of right male breast
C50.322	Malignant neoplasm of lower-inner quadrant of left male breast
C50.329	Malignant neoplasm of lower-inner quadrant of unspecified male breast
C50.411	Malignant neoplasm of upper-outer quadrant of right female breast
C50.419	Malignant neoplasm of upper-outer quadrant of unspecified female breast
C50.421	Malignant neoplasm of upper-outer quadrant of right male breast
C50.422	Malignant neoplasm of upper-outer quadrant of left male breast
C50.429	Malignant neoplasm of upper-outer quadrant of unspecified male breast
C50.511	Malignant neoplasm of lower-outer quadrant of right female breast
C50.521	Malignant neoplasm of lower-outer quadrant of right male breast
C50.529	Malignant neoplasm of lower-outer quadrant of unspecified male breast
C50.611	Malignant neoplasm of axillary tail of right female breast
C50.612	Malignant neoplasm of axillary tail of left female breast
C50.619	Malignant neoplasm of axillary tail of unspecified female breast
C50.621	Malignant neoplasm of axillary tail of right male breast
C50.622	Malignant neoplasm of axillary tail of left male breast
C81.41	Lymphocyte-rich Hodgkin lymphoma, lymph nodes of head, face, and neck
C81.42	Lymphocyte-rich Hodgkin lymphoma, intrathoracic lymph nodes
C81.44	Lymphocyte-rich Hodgkin lymphoma, lymph nodes of axilla and upper limb
C81.45	Lymphocyte-rich Hodgkin lymphoma, lymph nodes of inguinal region and lower limb
C81.48	Lymphocyte-rich Hodgkin lymphoma, lymph nodes of multiple sites
C81.70	Other Hodgkin lymphoma, unspecified site
C81.71	Other Hodgkin lymphoma, lymph nodes of head, face, and neck
C81.72	Other Hodgkin lymphoma, intrathoracic lymph nodes
C81.75	Other Hodgkin lymphoma, lymph nodes of inguinal region and lower limb
C81.77	Other Hodgkin lymphoma, spleen
C81.78	Other Hodgkin lymphoma, lymph nodes of multiple sites
C81.79	Other Hodgkin lymphoma, extranodal and solid organ sites
C81.91	Hodgkin lymphoma, unspecified, lymph nodes of head, face, and neck
C81.94	Hodgkin lymphoma, unspecified, lymph nodes of axilla and upper limb
C81.95	Hodgkin lymphoma, unspecified, lymph nodes of inguinal region and lower limb
C81.96	Hodgkin lymphoma, unspecified, intrapelvic lymph nodes
C81.99	Hodgkin lymphoma, unspecified, extranodal and solid organ sites
C82.00	Follicular lymphoma grade I, unspecified site
C82.01	Follicular lymphoma grade I, lymph nodes of head, face, and neck
C82.03	Follicular lymphoma grade I, intra-abdominal lymph nodes
C82.04	Follicular lymphoma grade I, lymph nodes of axilla and upper limb
C82.08	Follicular lymphoma grade I, lymph nodes of multiple sites
C82.09	Follicular lymphoma grade I, extranodal and solid organ sites
C82.11	Follicular lymphoma grade II, lymph nodes of head, face, and neck
C82.13	Follicular lymphoma grade II, intra-abdominal lymph nodes
C82.14	Follicular lymphoma grade II, lymph nodes of axilla and upper limb
C82.15	Follicular lymphoma grade II, lymph nodes of inguinal region and lower limb
172.6	Malignant melanoma of skin of upper limb, including shoulder
205.1	CHRONIC MYELOID LEUKEMIA J80 S91
173.32	Squamous cell carcinoma of skin of other and unspecified parts of face
C83.97	Non-follicular (diffuse) lymphoma, unspecified, spleen
C83.98	Non-follicular (diffuse) lymphoma, unspecified, lymph nodes of multiple sites
C83.99	Non-follicular (diffuse) lymphoma, unspecified, extranodal and solid organ sites
C84.00	Mycosis fungoides, unspecified site
C84.03	Mycosis fungoides, intra-abdominal lymph nodes
C84.04	Mycosis fungoides, lymph nodes of axilla and upper limb
C84.05	Mycosis fungoides, lymph nodes of inguinal region and lower limb
C84.07	Mycosis fungoides, spleen
C84.09	Mycosis fungoides, extranodal and solid organ sites
C84.10	Sezary disease, unspecified site
C84.12	Sezary disease, intrathoracic lymph nodes
C84.14	Sezary disease, lymph nodes of axilla and upper limb
C84.16	Sezary disease, intrapelvic lymph nodes
C84.18	Sezary disease, lymph nodes of multiple sites
C84.19	Sezary disease, extranodal and solid organ sites
C84.40	Peripheral T-cell lymphoma, not classified, unspecified site
C84.44	Peripheral T-cell lymphoma, not classified, lymph nodes of axilla and upper limb
C84.45	Peripheral T-cell lymphoma, not classified, lymph nodes of inguinal region and lower limb
C84.47	Peripheral T-cell lymphoma, not classified, spleen
C84.49	Peripheral T-cell lymphoma, not classified, extranodal and solid organ sites
C84.61	Anaplastic large cell lymphoma, ALK-positive, lymph nodes of head, face, and neck
C84.62	Anaplastic large cell lymphoma, ALK-positive, intrathoracic lymph nodes
C84.64	Anaplastic large cell lymphoma, ALK-positive, lymph nodes of axilla and upper limb
C84.65	Anaplastic large cell lymphoma, ALK-positive, lymph nodes of inguinal region and lower limb
C84.67	Anaplastic large cell lymphoma, ALK-positive, spleen
C84.70	Anaplastic large cell lymphoma, ALK-negative, unspecified site
C84.71	Anaplastic large cell lymphoma, ALK-negative, lymph nodes of head, face, and neck
C84.77	Anaplastic large cell lymphoma, ALK-negative, spleen
C84.78	Anaplastic large cell lymphoma, ALK-negative, lymph nodes of multiple sites
C84.79	Anaplastic large cell lymphoma, ALK-negative, extranodal and solid organ sites
C84.A0	Cutaneous T-cell lymphoma, unspecified, unspecified site
C84.A1	Cutaneous T-cell lymphoma, unspecified lymph nodes of head, face, and neck
C82.20	Follicular lymphoma grade III, unspecified, unspecified site
C82.22	Follicular lymphoma grade III, unspecified, intrathoracic lymph nodes
C82.24	Follicular lymphoma grade III, unspecified, lymph nodes of axilla and upper limb
C82.25	Follicular lymphoma grade III, unspecified, lymph nodes of inguinal region and lower limb
C82.26	Follicular lymphoma grade III, unspecified, intrapelvic lymph nodes
C82.28	Follicular lymphoma grade III, unspecified, lymph nodes of multiple sites
C82.30	Follicular lymphoma grade IIIa, unspecified site
C82.31	Follicular lymphoma grade IIIa, lymph nodes of head, face, and neck
C82.32	Follicular lymphoma grade IIIa, intrathoracic lymph nodes
C82.35	Follicular lymphoma grade IIIa, lymph nodes of inguinal region and lower limb
C82.36	Follicular lymphoma grade IIIa, intrapelvic lymph nodes
C82.38	Follicular lymphoma grade IIIa, lymph nodes of multiple sites
C82.40	Follicular lymphoma grade IIIb, unspecified site
C82.41	Follicular lymphoma grade IIIb, lymph nodes of head, face, and neck
C82.43	Follicular lymphoma grade IIIb, intra-abdominal lymph nodes
C82.44	Follicular lymphoma grade IIIb, lymph nodes of axilla and upper limb
C82.46	Follicular lymphoma grade IIIb, intrapelvic lymph nodes
C82.47	Follicular lymphoma grade IIIb, spleen
C82.49	Follicular lymphoma grade IIIb, extranodal and solid organ sites
C82.51	Diffuse follicle center lymphoma, lymph nodes of head, face, and neck
C82.53	Diffuse follicle center lymphoma, intra-abdominal lymph nodes
C82.54	Diffuse follicle center lymphoma, lymph nodes of axilla and upper limb
C82.56	Diffuse follicle center lymphoma, intrapelvic lymph nodes
C82.57	Diffuse follicle center lymphoma, spleen
C82.58	Diffuse follicle center lymphoma, lymph nodes of multiple sites
D04.4	Carcinoma in situ of skin of scalp and neck
D04.61	Carcinoma in situ of skin of right upper limb, including shoulder
D04.62	Carcinoma in situ of skin of left upper limb, including shoulder
D04.70	Carcinoma in situ of skin of unspecified lower limb, including hip
D04.71	Carcinoma in situ of skin of right lower limb, including hip
D04.72	Carcinoma in situ of skin of left lower limb, including hip
D04.8	Carcinoma in situ of skin of other sites
D05.01	Lobular carcinoma in situ of right breast
D05.10	Intraductal carcinoma in situ of unspecified breast
D05.80	Other specified type of carcinoma in situ of unspecified breast
D05.81	Other specified type of carcinoma in situ of right breast
D05.82	Other specified type of carcinoma in situ of left breast
D05.90	Unspecified type of carcinoma in situ of unspecified breast
D05.91	Unspecified type of carcinoma in situ of right breast
D06.1	Carcinoma in situ of exocervix
D07.0	Carcinoma in situ of endometrium
D07.2	Carcinoma in situ of vagina
D07.30	Carcinoma in situ of unspecified female genital organs
C84.A2	Cutaneous T-cell lymphoma, unspecified, intrathoracic lymph nodes
C84.A4	Cutaneous T-cell lymphoma, unspecified, lymph nodes of axilla and upper limb
C84.A5	Cutaneous T-cell lymphoma, unspecified, lymph nodes of inguinal region and lower limb
C84.A6	Cutaneous T-cell lymphoma, unspecified, intrapelvic lymph nodes
C84.A8	Cutaneous T-cell lymphoma, unspecified, lymph nodes of multiple sites
C84.Z1	Other mature T/NK-cell lymphomas, lymph nodes of head, face, and neck
C84.Z2	Other mature T/NK-cell lymphomas, intrathoracic lymph nodes
C84.Z3	Other mature T/NK-cell lymphomas, intra-abdominal lymph nodes
C84.Z4	Other mature T/NK-cell lymphomas, lymph nodes of axilla and upper limb
C84.Z6	Other mature T/NK-cell lymphomas, intrapelvic lymph nodes
C84.Z7	Other mature T/NK-cell lymphomas, spleen
C84.Z9	Other mature T/NK-cell lymphomas, extranodal and solid organ sites
C84.90	Mature T/NK-cell lymphomas, unspecified, unspecified site
C84.92	Mature T/NK-cell lymphomas, unspecified, intrathoracic lymph nodes
C84.94	Mature T/NK-cell lymphomas, unspecified, lymph nodes of axilla and upper limb
C84.95	Mature T/NK-cell lymphomas, unspecified, lymph nodes of inguinal region and lower limb
C84.97	Mature T/NK-cell lymphomas, unspecified, spleen
C84.98	Mature T/NK-cell lymphomas, unspecified, lymph nodes of multiple sites
C85.12	Unspecified B-cell lymphoma, intrathoracic lymph nodes
C85.13	Unspecified B-cell lymphoma, intra-abdominal lymph nodes
C85.14	Unspecified B-cell lymphoma, lymph nodes of axilla and upper limb
C85.16	Unspecified B-cell lymphoma, intrapelvic lymph nodes
C85.18	Unspecified B-cell lymphoma, lymph nodes of multiple sites
C85.19	Unspecified B-cell lymphoma, extranodal and solid organ sites
C85.21	Mediastinal (thymic) large B-cell lymphoma, lymph nodes of head, face, and neck
C85.23	Mediastinal (thymic) large B-cell lymphoma, intra-abdominal lymph nodes
C85.25	Mediastinal (thymic) large B-cell lymphoma, lymph nodes of inguinal region and lower limb
C85.26	Mediastinal (thymic) large B-cell lymphoma, intrapelvic lymph nodes
C85.27	Mediastinal (thymic) large B-cell lymphoma, spleen
C85.29	Mediastinal (thymic) large B-cell lymphoma, extranodal and solid organ sites
C85.82	Other specified types of non-Hodgkin lymphoma, intrathoracic lymph nodes
C85.83	Other specified types of non-Hodgkin lymphoma, intra-abdominal lymph nodes
C85.84	Other specified types of non-Hodgkin lymphoma, lymph nodes of axilla and upper limb
C85.85	Other specified types of non-Hodgkin lymphoma, lymph nodes of inguinal region and lower limb
C85.87	Other specified types of non-Hodgkin lymphoma, spleen
C85.90	Non-Hodgkin lymphoma, unspecified, unspecified site
C85.92	Non-Hodgkin lymphoma, unspecified, intrathoracic lymph nodes
C85.95	Non-Hodgkin lymphoma, unspecified, lymph nodes of inguinal region and lower limb
C85.97	Non-Hodgkin lymphoma, unspecified, spleen
C85.98	Non-Hodgkin lymphoma, unspecified, lymph nodes of multiple sites
C85.99	Non-Hodgkin lymphoma, unspecified, extranodal and solid organ sites
C86.0	Extranodal NK/T-cell lymphoma, nasal type
C86.4	Blastic NK-cell lymphoma
C86.5	Angioimmunoblastic T-cell lymphoma
C86.6	Primary cutaneous CD30-positive T-cell proliferations
C88.2	Heavy chain disease
C88.4	Extranodal marginal zone B-cell lymphoma of mucosa-associated lymphoid tissue [MALT-lymphoma]
C88.8	Other malignant immunoproliferative diseases
C90.00	Multiple myeloma not having achieved remission
D07.5	Carcinoma in situ of prostate
D07.60	Carcinoma in situ of unspecified male genital organs
D07.61	Carcinoma in situ of scrotum
D07.69	Carcinoma in situ of other male genital organs
D09.0	Carcinoma in situ of bladder
D09.10	Carcinoma in situ of unspecified urinary organ
D09.21	Carcinoma in situ of right eye
D09.22	Carcinoma in situ of left eye
D09.3	Carcinoma in situ of thyroid and other endocrine glands
D09.9	Carcinoma in situ, unspecified
C90.02	Multiple myeloma in relapse
C90.11	Plasma cell leukemia in remission
C90.12	Plasma cell leukemia in relapse
C90.21	Extramedullary plasmacytoma in remission
C90.22	Extramedullary plasmacytoma in relapse
C90.30	Solitary plasmacytoma not having achieved remission
C90.32	Solitary plasmacytoma in relapse
C91.00	Acute lymphoblastic leukemia not having achieved remission
C91.01	Acute lymphoblastic leukemia, in remission
C91.02	Acute lymphoblastic leukemia, in relapse
C91.12	Chronic lymphocytic leukemia of B-cell type in relapse
C91.31	Prolymphocytic leukemia of B-cell type, in remission
C91.32	Prolymphocytic leukemia of B-cell type, in relapse
C91.40	Hairy cell leukemia not having achieved remission
C91.42	Hairy cell leukemia, in relapse
C91.50	Adult T-cell lymphoma/leukemia (HTLV-1-associated) not having achieved remission
C91.51	Adult T-cell lymphoma/leukemia (HTLV-1-associated), in remission
C91.60	Prolymphocytic leukemia of T-cell type not having achieved remission
C91.62	Prolymphocytic leukemia of T-cell type, in relapse
C91.A0	Mature B-cell leukemia Burkitt-type not having achieved remission
C91.A1	Mature B-cell leukemia Burkitt-type, in remission
C91.Z0	Other lymphoid leukemia not having achieved remission
C91.Z2	Other lymphoid leukemia, in relapse
C91.90	Lymphoid leukemia, unspecified not having achieved remission
C91.92	Lymphoid leukemia, unspecified, in relapse
C92.00	Acute myeloblastic leukemia, not having achieved remission
C92.02	Acute myeloblastic leukemia, in relapse
C92.12	Chronic myeloid leukemia, BCR/ABL-positive, in relapse
C92.20	Atypical chronic myeloid leukemia, BCR/ABL-negative, not having achieved remission
C92.21	Atypical chronic myeloid leukemia, BCR/ABL-negative, in remission
C92.22	Atypical chronic myeloid leukemia, BCR/ABL-negative, in relapse
C92.31	Myeloid sarcoma, in remission
C92.32	Myeloid sarcoma, in relapse
C92.41	Acute promyelocytic leukemia, in remission
C92.42	Acute promyelocytic leukemia, in relapse
C92.52	Acute myelomonocytic leukemia, in relapse
C92.60	Acute myeloid leukemia with 11q23-abnormality not having achieved remission
C92.61	Acute myeloid leukemia with 11q23-abnormality in remission
C92.A1	Acute myeloid leukemia with multilineage dysplasia, in remission
C92.A2	Acute myeloid leukemia with multilineage dysplasia, in relapse
C92.Z1	Other myeloid leukemia, in remission
C92.90	Myeloid leukemia, unspecified, not having achieved remission
C92.92	Myeloid leukemia, unspecified in relapse
C93.01	Acute monoblastic/monocytic leukemia, in remission
C93.02	Acute monoblastic/monocytic leukemia, in relapse
C81.16	Nodular sclerosis Hodgkin lymphoma, intrapelvic lymph nodes
C81.17	Nodular sclerosis Hodgkin lymphoma, spleen
C81.18	Nodular sclerosis Hodgkin lymphoma, lymph nodes of multiple sites
C81.20	Mixed cellularity Hodgkin lymphoma, unspecified site
C81.22	Mixed cellularity Hodgkin lymphoma, intrathoracic lymph nodes
C81.23	Mixed cellularity Hodgkin lymphoma, intra-abdominal lymph nodes
C81.24	Mixed cellularity Hodgkin lymphoma, lymph nodes of axilla and upper limb
C81.25	Mixed cellularity Hodgkin lymphoma, lymph nodes of inguinal region and lower limb
C81.30	Lymphocyte depleted Hodgkin lymphoma, unspecified site
C81.31	Lymphocyte depleted Hodgkin lymphoma, lymph nodes of head, face, and neck
C81.32	Lymphocyte depleted Hodgkin lymphoma, intrathoracic lymph nodes
C81.33	Lymphocyte depleted Hodgkin lymphoma, intra-abdominal lymph nodes
C81.34	Lymphocyte depleted Hodgkin lymphoma, lymph nodes of axilla and upper limb
C81.38	Lymphocyte depleted Hodgkin lymphoma, lymph nodes of multiple sites
C81.39	Lymphocyte depleted Hodgkin lymphoma, extranodal and solid organ sites
C93.11	Chronic myelomonocytic leukemia, in remission
C93.31	Juvenile myelomonocytic leukemia, in remission
C93.32	Juvenile myelomonocytic leukemia, in relapse
C93.Z0	Other monocytic leukemia, not having achieved remission
C93.Z1	Other monocytic leukemia, in remission
C93.90	Monocytic leukemia, unspecified, not having achieved remission
C93.91	Monocytic leukemia, unspecified in remission
C93.92	Monocytic leukemia, unspecified in relapse
C94.01	Acute erythroid leukemia, in remission
C94.02	Acute erythroid leukemia, in relapse
C94.21	Acute megakaryoblastic leukemia, in remission
C94.22	Acute megakaryoblastic leukemia, in relapse
C94.30	Mast cell leukemia not having achieved remission
C94.31	Mast cell leukemia, in remission
C94.40	Acute panmyelosis with myelofibrosis not having achieved remission
C94.80	Other specified leukemias not having achieved remission
C94.81	Other specified leukemias, in remission
C95.00	Acute leukemia of unspecified cell type not having achieved remission
C95.01	Acute leukemia of unspecified cell type, in remission
C95.02	Acute leukemia of unspecified cell type, in relapse
C95.11	Chronic leukemia of unspecified cell type, in remission
C95.12	Chronic leukemia of unspecified cell type, in relapse
C95.90	Leukemia, unspecified not having achieved remission
C95.91	Leukemia, unspecified, in remission
C96.0	Multifocal and multisystemic (disseminated) Langerhans-cell histiocytosis
C96.5	Multifocal and unisystemic Langerhans-cell histiocytosis
C96.6	Unifocal Langerhans-cell histiocytosis
C96.A	Histiocytic sarcoma
C96.Z	Other specified malignant neoplasms of lymphoid, hematopoietic and related tissue
C96.9	Malignant neoplasm of lymphoid, hematopoietic and related tissue, unspecified
D00.03	Carcinoma in situ of gingiva and edentulous alveolar ridge
D00.04	Carcinoma in situ of soft palate
D00.06	Carcinoma in situ of floor of mouth
D00.07	Carcinoma in situ of tongue
D00.08	Carcinoma in situ of pharynx
D01.0	Carcinoma in situ of colon
D01.2	Carcinoma in situ of rectum
D01.3	Carcinoma in situ of anus and anal canal
D01.7	Carcinoma in situ of other specified digestive organs
D01.9	Carcinoma in situ of digestive organ, unspecified
D02.0	Carcinoma in situ of larynx
D02.1	Carcinoma in situ of trachea
D02.22	Carcinoma in situ of left bronchus and lung
D02.4	Carcinoma in situ of respiratory system, unspecified
D03.11	Melanoma in situ of right eyelid, including canthus
D03.12	Melanoma in situ of left eyelid, including canthus
D03.21	Melanoma in situ of right ear and external auricular canal
D03.22	Melanoma in situ of left ear and external auricular canal
D03.30	Melanoma in situ of unspecified part of face
D03.4	Melanoma in situ of scalp and neck
D03.51	Melanoma in situ of anal skin
D03.60	Melanoma in situ of unspecified upper limb, including shoulder
D03.61	Melanoma in situ of right upper limb, including shoulder
D03.62	Melanoma in situ of left upper limb, including shoulder
D03.70	Melanoma in situ of unspecified lower limb, including hip
D03.8	Melanoma in situ of other sites
D04.0	Carcinoma in situ of skin of lip
D04.11	Carcinoma in situ of skin of right eyelid, including canthus
D04.20	Carcinoma in situ of skin of unspecified ear and external auricular canal
D04.21	Carcinoma in situ of skin of right ear and external auricular canal
D04.39	Carcinoma in situ of skin of other parts of face
C82.80	Other types of follicular lymphoma, unspecified site
R18.0	Malignant ascites
R87.620	Atypical squamous cells of undetermined significance on cytologic smear of vagina (ASC-US)
R87.614	Cytologic evidence of malignancy on smear of cervix
R85.610	Atypical squamous cells of undetermined significance on cytologic smear of anus (ASC-US)
R85.611	Atypical squamous cells cannot exclude high grade squamous intraepithelial lesion on cytologic smear of anus (ASC-H)
R85.613	High grade squamous intraepithelial lesion on cytologic smear of anus (HGSIL)
R87.610	Atypical squamous cells of undetermined significance on cytologic smear of cervix (ASC-US)
R87.612	Low grade squamous intraepithelial lesion on cytologic smear of cervix (LGSIL)
Z85.00	Personal history of malignant neoplasm of unspecified digestive organ
Z85.01	Personal history of malignant neoplasm of esophagus
Z85.020	Personal history of malignant carcinoid tumor of stomach
Z85.028	Personal history of other malignant neoplasm of stomach
Z85.048	Personal history of other malignant neoplasm of rectum, rectosigmoid junction, and anus
Z85.05	Personal history of malignant neoplasm of liver
Z85.060	Personal history of malignant carcinoid tumor of small intestine
Z85.068	Personal history of other malignant neoplasm of small intestine
Z85.09	Personal history of malignant neoplasm of other digestive organs
204.92	Unspecified lymphoid leukemia, in relapse
201.08	Hodgkin's paragranuloma, lymph nodes of multiple sites
157.2	Malignant neoplasm of tail of pancreas
204.22	Subacute lymphoid leukemia, in relapse
208.20	Subacute leukemia of unspecified cell type, without mention of having achieved remission
V10.72	Personal history of hodgkin's disease
V10.69	Personal history of other leukemia
V10.12	Personal history of malignant neoplasm of trachea
V71.1	Observation for suspected malignant neoplasm
202.68	Malignant mast cell tumors, lymph nodes of multiple sites
197.0	Secondary malignant neoplasm of lung
156.8	Malignant neoplasm of other specified sites of gallbladder and extrahepatic bile ducts
160.8	Malignant neoplasm of other accessory sinuses
172.1	Malignant melanoma of skin of eyelid, including canthus
202.21	Sezary's disease, lymph nodes of head, face, and neck
148.8	Malignant neoplasm of other specified sites of hypopharynx
182.1	Malignant neoplasm of isthmus
197.6	Secondary malignant neoplasm of retroperitoneum and peritoneum
201.97	Hodgkin's disease, unspecified type, spleen
202.91	Other and unspecified malignant neoplasms of lymphoid and histiocytic tissue, lymph nodes of head, face, and neck
V10.86	Personal history of malignant neoplasm of other parts of nervous system
V10.11	Personal history of malignant neoplasm of bronchus and lung
173.40	Unspecified malignant neoplasm of scalp and skin of neck
173.79	Other specified malignant neoplasm of skin of lower limb, including hip
796.76	Papanicolaou smear of anus with cytologic evidence of malignancy
198.3	Secondary malignant neoplasm of brain and spinal cord
Z85.118	Personal history of other malignant neoplasm of bronchus and lung
Z85.12	Personal history of malignant neoplasm of trachea
Z85.20	Personal history of malignant neoplasm of unspecified respiratory organ
Z85.21	Personal history of malignant neoplasm of larynx
Z85.22	Personal history of malignant neoplasm of nasal cavities, middle ear, and accessory sinuses
Z85.3	Personal history of malignant neoplasm of breast
Z85.41	Personal history of malignant neoplasm of cervix uteri
Z85.42	Personal history of malignant neoplasm of other parts of uterus
Z85.43	Personal history of malignant neoplasm of ovary
Z85.44	Personal history of malignant neoplasm of other female genital organs
Z85.45	Personal history of malignant neoplasm of unspecified male genital organ
Z85.46	Personal history of malignant neoplasm of prostate
Z85.48	Personal history of malignant neoplasm of epididymis
Z85.51	Personal history of malignant neoplasm of bladder
Z85.520	Personal history of malignant carcinoid tumor of kidney
Z85.528	Personal history of other malignant neoplasm of kidney
Z85.53	Personal history of malignant neoplasm of renal pelvis
Z85.59	Personal history of malignant neoplasm of other urinary tract organ
Z85.71	Personal history of Hodgkin lymphoma
Z85.72	Personal history of non-Hodgkin lymphomas
Z85.79	Personal history of other malignant neoplasms of lymphoid, hematopoietic and related tissues
Z85.820	Personal history of malignant melanoma of skin
Z85.828	Personal history of other malignant neoplasm of skin
Z85.830	Personal history of malignant neoplasm of bone
Z85.831	Personal history of malignant neoplasm of soft tissue
Z85.840	Personal history of malignant neoplasm of eye
Z85.850	Personal history of malignant neoplasm of thyroid
Z85.89	Personal history of malignant neoplasm of other organs and systems
Z85.9	Personal history of malignant neoplasm, unspecified
Z86.008	Personal history of in-situ neoplasm of other site
Z86.012	Personal history of benign carcinoid tumor
Z51.0	Encounter for antineoplastic radiation therapy
230.2	Carcinoma in situ of stomach
232.9	Carcinoma in situ of skin, site unspecified
206.90	Unspecified monocytic leukemia, without mention of having achieved remission
201.10	Hodgkin's granuloma, unspecified site, extranodal and solid organ sites
201.44	Hodgkin's disease, lymphocytic-histiocytic predominance, lymph nodes of axilla and upper limb
201.54	Hodgkin's disease, nodular sclerosis, lymph nodes of axilla and upper limb
201.91	Hodgkin's disease, unspecified type, lymph nodes of head, face, and neck
202.20	Sezary's disease, unspecified site, extranodal and solid organ sites
202.46	Leukemic reticuloendotheliosis, intrapelvic lymph nodes
202.83	Other malignant lymphomas, intra-abdominal lymph nodes
204.20	Subacute lymphoid leukemia, without mention of having achieved remission
200.28	Burkitt's tumor or lymphoma, lymph nodes of multiple sites
173.5	Other malignant neoplasm of skin of trunk, except scrotum
180.8	Malignant neoplasm of other specified sites of cervix
186.0	Malignant neoplasm of undescended testis
188.9	Malignant neoplasm of bladder, part unspecified
197.2	Secondary malignant neoplasm of pleura
200.04	Reticulosarcoma, lymph nodes of axilla and upper limb
200.26	Burkitt's tumor or lymphoma, intrapelvic lymph nodes
140.8	Malignant neoplasm of other sites of lip
143.9	Malignant neoplasm of gum, unspecified
146.7	Malignant neoplasm of posterior wall of oropharynx
150.4	Malignant neoplasm of middle third of esophagus
153.2	Malignant neoplasm of descending colon
161.8	Malignant neoplasm of other specified sites of larynx
203.0	MULTIPLE MYELOMA J80 S91
206.2	SUBAC MONOCYTIC LEUKEMIA J80 S91
200.36	Marginal zone lymphoma, intrapelvic lymph nodes
200.56	Primary central nervous system lymphoma, intrapelvic lymph nodes
200.61	Anaplastic large cell lymphoma, lymph nodes of head, face, and neck
202.72	Peripheral T cell lymphoma, intrathoracic lymph nodes
207.02	Acute erythremia and erythroleukemia, in relapse
209.14	Malignant carcinoid tumor of the transverse colon
795.16	Papanicolaou smear of vagina with cytologic evidence of malignancy
796.70	Abnormal glandular Papanicolaou smear of anus
162.9	Malignant neoplasm of bronchus and lung, unspecified
171.4	Malignant neoplasm of connective and other soft tissue of thorax
164.3	Malignant neoplasm of posterior mediastinum
173.60	Unspecified malignant neoplasm of skin of upper limb, including shoulder
231.2	Carcinoma in situ of bronchus and lung
141.4	Malignant neoplasm of anterior two-thirds of tongue, part unspecified
C18.3	Malignant neoplasm of hepatic flexure
C23	Malignant neoplasm of gallbladder
C38.1	Malignant neoplasm of anterior mediastinum
C82.69	Cutaneous follicle center lymphoma, extranodal and solid organ sites
C71.0	Malignant neoplasm of cerebrum, except lobes and ventricles
C03.0	Malignant neoplasm of upper gum
232.6	Carcinoma in situ of skin of upper limb, including shoulder
201.27	Hodgkin's sarcoma, spleen
202.00	Nodular lymphoma, unspecified site, extranodal and solid organ sites
204.00	Acute lymphoid leukemia, without mention of having achieved remission
174.4	Malignant neoplasm of upper-outer quadrant of female breast
194.9	Malignant neoplasm of endocrine gland, site unspecified
140.9	Malignant neoplasm of lip, unspecified, vermilion border
153.3	Malignant neoplasm of sigmoid colon
203.1	PLASMA CELL LEUKEMIA J80 S91
C50.921	Malignant neoplasm of unspecified site of right male breast
C62.00	Malignant neoplasm of unspecified undescended testis
C40.32	Malignant neoplasm of short bones of left lower limb
C43.31	Malignant melanoma of nose
C44.329	Squamous cell carcinoma of skin of other parts of face
C49.4	Malignant neoplasm of connective and soft tissue of abdomen
C84.42	Peripheral T-cell lymphoma, not classified, intrathoracic lymph nodes
C84.74	Anaplastic large cell lymphoma, ALK-negative, lymph nodes of axilla and upper limb
D05.11	Intraductal carcinoma in situ of right breast
C85.91	Non-Hodgkin lymphoma, unspecified, lymph nodes of head, face, and neck
200.73	Large cell lymphoma, intra-abdominal lymph nodes
209.30	Malignant poorly differentiated neuroendocrine carcinoma, any site
205.82	Other myeloid leukemia, in relapse
202.34	Malignant histiocytosis, lymph nodes of axilla and upper limb
201.02	Hodgkin's paragranuloma, intrathoracic lymph nodes
202.78	Peripheral T cell lymphoma, lymph nodes of multiple sites
C92.A0	Acute myeloid leukemia with multilineage dysplasia, not having achieved remission
C81.35	Lymphocyte depleted Hodgkin lymphoma, lymph nodes of inguinal region and lower limb
D00.2	Carcinoma in situ of stomach
D03.10	Melanoma in situ of unspecified eyelid, including canthus
D04.10	Carcinoma in situ of skin of unspecified eyelid, including canthus
Z51.12	Encounter for antineoplastic immunotherapy
205.30	Myeloid sarcoma, without mention of having achieved remission
V10.09	Personal history of malignant neoplasm of other gastrointestinal tract
184.0	Malignant neoplasm of vagina
156.0	Malignant neoplasm of gallbladder
174.9	Malignant neoplasm of breast (female), unspecified
188.2	Malignant neoplasm of lateral wall of urinary bladder
206.12	Chronic monocytic leukemia, in relapse
233.1	Carcinoma in situ of cervix uteri
175.9	Malignant neoplasm of other and unspecified sites of male breast
173.82	Squamous cell carcinoma of other specified sites of skin
230.7	Carcinoma in situ of other and unspecified parts of intestine
233.4	Carcinoma in situ of prostate
206.20	Subacute monocytic leukemia, without mention of having achieved remission
201.15	Hodgkin's granuloma, lymph nodes of inguinal region and lower limb
201.64	Hodgkin's disease, mixed cellularity, lymph nodes of axilla and upper limb
202.10	Mycosis fungoides, unspecified site, extranodal and solid organ sites
202.35	Malignant histiocytosis, lymph nodes of inguinal region and lower limb
202.63	Malignant mast cell tumors, intra-abdominal lymph nodes
203.01	Multiple myeloma, in remission
206.10	Chronic monocytic leukemia, without mention of having achieved remission
171.9	Malignant neoplasm of connective and other soft tissue, site unspecified
231.9	Carcinoma in situ of respiratory system, part unspecified
171.5	Malignant neoplasm of connective and other soft tissue of abdomen
200.25	Burkitt's tumor or lymphoma, lymph nodes of inguinal region and lower limb
159.1	Malignant neoplasm of spleen, not elsewhere classified
170.3	Malignant neoplasm of ribs, sternum, and clavicle
191.9	Malignant neoplasm of brain, unspecified
795.1	Nonspecific abnormal Papanicolaou smear of other site
174.5	Malignant neoplasm of lower-outer quadrant of female breast
180.9	Malignant neoplasm of cervix uteri, unspecified site
184.4	Malignant neoplasm of vulva, unspecified site
188.5	Malignant neoplasm of bladder neck
190.4	Malignant neoplasm of cornea
192.1	Malignant neoplasm of cerebral meninges
195.2	Malignant neoplasm of abdomen
197.8	Secondary malignant neoplasm of other digestive organs and spleen
200.11	Lymphosarcoma, lymph nodes of head, face, and neck
165.0	Malignant neoplasm of upper respiratory tract, part unspecified
142.2	Malignant neoplasm of sublingual gland
145.5	Malignant neoplasm of palate, unspecified
148.1	Malignant neoplasm of pyriform sinus
152.1	Malignant neoplasm of jejunum
155.0	Malignant neoplasm of liver, primary
160.0	Malignant neoplasm of nasal cavities
151.1	Malignant neoplasm of pylorus
173.6	Other malignant neoplasm of skin of upper limb, including shoulder
191.8	Malignant neoplasm of other parts of brain
200.84	Other named variants of lymphosarcoma and reticulosarcoma, lymph nodes of axilla and upper limb
202.76	Peripheral T cell lymphoma, intrapelvic lymph nodes
230.9	Carcinoma in situ of other and unspecified digestive organs
258.02	Multiple endocrine neoplasia [MEN] type IIA
231.8	Carcinoma in situ of other specified parts of respiratory system
171.6	Malignant neoplasm of connective and other soft tissue of pelvis
196.9	Secondary and unspecified malignant neoplasm of lymph nodes, site unspecified
147.2	Malignant neoplasm of lateral wall of nasopharynx
795.06	Papanicolaou smear of cervix with cytologic evidence of malignancy
200.41	Mantle cell lymphoma, lymph nodes of head, face, and neck
200.58	Primary central nervous system lymphoma, lymph nodes of multiple sites
200.76	Large cell lymphoma, intrapelvic lymph nodes
233.39	Carcinoma in situ, other female genital organ
208.12	Chronic leukemia of unspecified cell type, in relapse
209.23	Malignant carcinoid tumor of the stomach
209.25	Malignant carcinoid tumor of foregut, not otherwise specified
796.74	Papanicolaou smear of anus with high grade squamous intraepithelial lesion (HGSIL)
173.02	Squamous cell carcinoma of skin of lip
173.22	Squamous cell carcinoma of skin of ear and external auditory canal
173.51	Basal cell carcinoma of skin of trunk, except scrotum
173.80	Unspecified malignant neoplasm of other specified sites of skin
R87.622	Low grade squamous intraepithelial lesion on cytologic smear of vagina (LGSIL)
209.70	Secondary neuroendocrine tumor, unspecified site
190.6	Malignant neoplasm of choroid
209.20	Malignant carcinoid tumor of unknown primary site
190.0	Malignant neoplasm of eyeball, except conjunctiva, cornea, retina, and choroid
202.12	Mycosis fungoides, intrathoracic lymph nodes
191.5	Malignant neoplasm of ventricles
200.08	Reticulosarcoma, lymph nodes of multiple sites
141.1	Malignant neoplasm of dorsal surface of tongue
796.73	Papanicolaou smear of anus with low grade squamous intraepithelial lesion (LGSIL)
202.73	Peripheral T cell lymphoma, intra-abdominal lymph nodes
232.0	Carcinoma in situ of skin of lip
151.4	Malignant neoplasm of body of stomach
C44.229	Squamous cell carcinoma of skin of left ear and external auricular canal
C44.391	Other specified malignant neoplasm of skin of nose
C44.699	Other specified malignant neoplasm of skin of left upper limb, including shoulder
C44.81	Basal cell carcinoma of overlapping sites of skin
C46.0	Kaposi's sarcoma of skin
C47.0	Malignant neoplasm of peripheral nerves of head, face and neck
C50.112	Malignant neoplasm of central portion of left female breast
C50.311	Malignant neoplasm of lower-inner quadrant of right female breast
C50.512	Malignant neoplasm of lower-outer quadrant of left female breast
C81.43	Lymphocyte-rich Hodgkin lymphoma, intra-abdominal lymph nodes
C81.76	Other Hodgkin lymphoma, intrapelvic lymph nodes
C82.12	Follicular lymphoma grade II, intrathoracic lymph nodes
C84.06	Mycosis fungoides, intrapelvic lymph nodes
C84.17	Sezary disease, spleen
C84.48	Peripheral T-cell lymphoma, not classified, lymph nodes of multiple sites
C84.72	Anaplastic large cell lymphoma, ALK-negative, intrathoracic lymph nodes
C82.39	Follicular lymphoma grade IIIa, extranodal and solid organ sites
C82.52	Diffuse follicle center lymphoma, intrathoracic lymph nodes
D04.5	Carcinoma in situ of skin of trunk
D05.02	Lobular carcinoma in situ of left breast
C84.A7	Cutaneous T-cell lymphoma, unspecified, spleen
C84.Z8	Other mature T/NK-cell lymphomas, lymph nodes of multiple sites
C85.11	Unspecified B-cell lymphoma, lymph nodes of head, face, and neck
C85.88	Other specified types of non-Hodgkin lymphoma, lymph nodes of multiple sites
C86.2	Enteropathy-type (intestinal) T-cell lymphoma
C90.01	Multiple myeloma in remission
D09.8	Carcinoma in situ of other specified sites
C91.11	Chronic lymphocytic leukemia of B-cell type in remission
C92.01	Acute myeloblastic leukemia, in remission
C92.40	Acute promyelocytic leukemia, not having achieved remission
C92.Z2	Other myeloid leukemia, in relapse
C81.26	Mixed cellularity Hodgkin lymphoma, intrapelvic lymph nodes
C95.92	Leukemia, unspecified, in relapse
D00.01	Carcinoma in situ of labial mucosa and vermilion border
D01.40	Carcinoma in situ of unspecified part of intestine
D03.0	Melanoma in situ of lip
D03.52	Melanoma in situ of breast (skin) (soft tissue)
D04.12	Carcinoma in situ of skin of left eyelid, including canthus
C82.90	Follicular lymphoma, unspecified, unspecified site
C83.14	Mantle cell lymphoma, lymph nodes of axilla and upper limb
C83.58	Lymphoblastic (diffuse) lymphoma, lymph nodes of multiple sites
C83.81	Other non-follicular lymphoma, lymph nodes of head, face, and neck
C83.95	Non-follicular (diffuse) lymphoma, unspecified, lymph nodes of inguinal region and lower limb
C13.0	Malignant neoplasm of postcricoid region
C15.8	Malignant neoplasm of overlapping sites of esophagus
C17.1	Malignant neoplasm of jejunum
C18.7	Malignant neoplasm of sigmoid colon
C32.2	Malignant neoplasm of subglottis
C34.2	Malignant neoplasm of middle lobe, bronchus or lung
C38.2	Malignant neoplasm of posterior mediastinum
E31.23	Multiple endocrine neoplasia [MEN] type IIB
C69.80	Malignant neoplasm of overlapping sites of unspecified eye and adnexa
C72.32	Malignant neoplasm of left optic nerve
C74.10	Malignant neoplasm of medulla of unspecified adrenal gland
C7A.025	Malignant carcinoid tumor of the sigmoid colon
C7B.00	Secondary carcinoid tumors, unspecified site
C76.40	Malignant neoplasm of unspecified upper limb
C77.5	Secondary and unspecified malignant neoplasm of intrapelvic lymph nodes
C79.2	Secondary malignant neoplasm of skin
C79.71	Secondary malignant neoplasm of right adrenal gland
C81.03	Nodular lymphocyte predominant Hodgkin lymphoma, intra-abdominal lymph nodes
C01	Malignant neoplasm of base of tongue
C04.1	Malignant neoplasm of lateral floor of mouth
C08.0	Malignant neoplasm of submandibular gland
C10.4	Malignant neoplasm of branchial cleft
C51.8	Malignant neoplasm of overlapping sites of vulva
C54.8	Malignant neoplasm of overlapping sites of corpus uteri
C57.22	Malignant neoplasm of left round ligament
C67.8	Malignant neoplasm of overlapping sites of bladder
C69.20	Malignant neoplasm of unspecified retina
C40.30	Malignant neoplasm of short bones of unspecified lower limb
C43.51	Malignant melanoma of anal skin
C4A.4	Merkel cell carcinoma of scalp and neck
C4A.9	Merkel cell carcinoma, unspecified
R87.611	Atypical squamous cells cannot exclude high grade squamous intraepithelial lesion on cytologic smear of cervix (ASC-H)
V10.83	Personal history of other malignant neoplasm of skin
V10.43	Personal history of malignant neoplasm of ovary
174.6	Malignant neoplasm of axillary tail of female breast
201.07	Hodgkin's paragranuloma, spleen
205.90	Unspecified myeloid leukemia, without mention of having achieved remission
230.0	Carcinoma in situ of lip, oral cavity, and pharynx
202.50	Letterer-siwe disease, unspecified site, extranodal and solid organ sites
170.4	Malignant neoplasm of scapula and long bones of upper limb
V10.02	Personal history of malignant neoplasm of other and unspecified oral cavity and pharynx
173.31	Basal cell carcinoma of skin of other and unspecified parts of face
201.47	Hodgkin's disease, lymphocytic-histiocytic predominance, spleen
190.3	Malignant neoplasm of conjunctiva
145.0	Malignant neoplasm of cheek mucosa
200.52	Primary central nervous system lymphoma, intrathoracic lymph nodes
192.9	Malignant neoplasm of nervous system, part unspecified
156.9	Malignant neoplasm of biliary tract, part unspecified site
204.2	SUBAC LYMPHOID LEUKEMIA J80 S91
208.1	CHRONIC LEUKEMIA NOS J80 S91
207.00	Acute erythremia and erythroleukemia, without mention of having achieved remission
201.00	Hodgkin's paragranuloma, unspecified site, extranodal and solid organ sites
201.62	Hodgkin's disease, mixed cellularity, intrathoracic lymph nodes
202.23	Sezary's disease, intra-abdominal lymph nodes
202.80	Other malignant lymphomas, unspecified site, extranodal and solid organ sites
200.88	Other named variants of lymphosarcoma and reticulosarcoma, lymph nodes of multiple sites
176.5	Kaposi's sarcoma, lymph nodes
188.8	Malignant neoplasm of other specified sites of bladder
192.8	Malignant neoplasm of other specified sites of nervous system
199.0	Disseminated malignant neoplasm without specification of site
145.8	Malignant neoplasm of other specified parts of mouth
151.5	Malignant neoplasm of lesser curvature of stomach, unspecified
159.0	Malignant neoplasm of intestinal tract, part unspecified
200.45	Mantle cell lymphoma, lymph nodes of inguinal region and lower limb
200.63	Anaplastic large cell lymphoma, intra-abdominal lymph nodes
209.16	Malignant carcinoid tumor of the sigmoid colon
203.02	Multiple myeloma, in relapse
209.34	Merkel cell carcinoma of the lower limb
194.4	Malignant neoplasm of pineal gland
201.72	Hodgkin's disease, lymphocytic depletion, intrathoracic lymph nodes
170.8	Malignant neoplasm of short bones of lower limb
200.44	Mantle cell lymphoma, lymph nodes of axilla and upper limb
171.0	Malignant neoplasm of connective and other soft tissue of head, face, and neck
207.8	SPECIFIED LEUKEMIA NEC J80 S91
C83.16	Mantle cell lymphoma, intrapelvic lymph nodes
C83.75	Burkitt lymphoma, lymph nodes of inguinal region and lower limb
C17.3	Meckel's diverticulum, malignant
C34.80	Malignant neoplasm of overlapping sites of unspecified bronchus and lung
C69.81	Malignant neoplasm of overlapping sites of right eye and adnexa
C72.41	Malignant neoplasm of right acoustic nerve
C7A.021	Malignant carcinoid tumor of the cecum
C79.89	Secondary malignant neoplasm of other specified sites
C08.9	Malignant neoplasm of major salivary gland, unspecified
C51.0	Malignant neoplasm of labium majus
C63.11	Malignant neoplasm of right spermatic cord
C69.00	Malignant neoplasm of unspecified conjunctiva
C43.0	Malignant melanoma of lip
C4A.21	Merkel cell carcinoma of right ear and external auricular canal
C44.201	Unspecified malignant neoplasm of skin of unspecified ear and external auricular canal
C44.599	Other specified malignant neoplasm of skin of other part of trunk
C44.92	Squamous cell carcinoma of skin, unspecified
C50.319	Malignant neoplasm of lower-inner quadrant of unspecified female breast
C81.73	Other Hodgkin lymphoma, intra-abdominal lymph nodes
C84.75	Anaplastic large cell lymphoma, ALK-negative, lymph nodes of inguinal region and lower limb
D06.9	Carcinoma in situ of cervix, unspecified
C84.96	Mature T/NK-cell lymphomas, unspecified, intrapelvic lymph nodes
C85.89	Other specified types of non-Hodgkin lymphoma, extranodal and solid organ sites
201.92	Hodgkin's disease, unspecified type, intrathoracic lymph nodes
144.9	Malignant neoplasm of floor of mouth, part unspecified
144.8	Malignant neoplasm of other sites of floor of mouth
162.0	Malignant neoplasm of trachea
146.0	Malignant neoplasm of tonsil
C90.10	Plasma cell leukemia not having achieved remission
C92.Z0	Other myeloid leukemia not having achieved remission
C81.28	Mixed cellularity Hodgkin lymphoma, lymph nodes of multiple sites
C94.42	Acute panmyelosis with myelofibrosis, in relapse
D03.59	Melanoma in situ of other part of trunk
Z85.07	Personal history of malignant neoplasm of pancreas
Z85.230	Personal history of malignant carcinoid tumor of thymus
Z85.49	Personal history of malignant neoplasm of other male genital organs
Z85.818	Personal history of malignant neoplasm of other sites of lip, oral cavity, and pharynx
Z86.000	Personal history of in-situ neoplasm of breast
C15.5	Malignant neoplasm of lower third of esophagus
C17.2	Malignant neoplasm of ileum
C21.0	Malignant neoplasm of anus, unspecified
C22.4	Other sarcomas of liver
C25.4	Malignant neoplasm of endocrine pancreas
C30.0	Malignant neoplasm of nasal cavity
C32.1	Malignant neoplasm of supraglottis
C34.11	Malignant neoplasm of upper lobe, right bronchus or lung
C37	Malignant neoplasm of thymus
C40.00	Malignant neoplasm of scapula and long bones of unspecified upper limb
C69.32	Malignant neoplasm of left choroid
C69.62	Malignant neoplasm of left orbit
C70.9	Malignant neoplasm of meninges, unspecified
Z85.54	Personal history of malignant neoplasm of ureter
Z85.821	Personal history of Merkel cell carcinoma
Z85.848	Personal history of malignant neoplasm of other parts of nervous tissue
Z86.018	Personal history of other benign neoplasm
C72.0	Malignant neoplasm of spinal cord
C72.40	Malignant neoplasm of unspecified acoustic nerve
C74.01	Malignant neoplasm of cortex of right adrenal gland
C75.2	Malignant neoplasm of craniopharyngeal duct
C7A.012	Malignant carcinoid tumor of the ileum
C7A.094	Malignant carcinoid tumor of the foregut, unspecified
C7B.09	Secondary carcinoid tumors of other sites
C78.01	Secondary malignant neoplasm of right lung
C78.80	Secondary malignant neoplasm of unspecified digestive organ
C79.49	Secondary malignant neoplasm of other parts of nervous system
C80.0	Disseminated malignant neoplasm, unspecified
C81.11	Nodular sclerosis Hodgkin lymphoma, lymph nodes of head, face, and neck
C00.0	Malignant neoplasm of external upper lip
C02.1	Malignant neoplasm of border of tongue
C05.8	Malignant neoplasm of overlapping sites of palate
C09.0	Malignant neoplasm of tonsillar fossa
C10.9	Malignant neoplasm of oropharynx, unspecified
C50.822	Malignant neoplasm of overlapping sites of left male breast
C57.01	Malignant neoplasm of right fallopian tube
Z85.29	Personal history of malignant neoplasm of other respiratory and intrathoracic organs
Z85.858	Personal history of malignant neoplasm of other endocrine glands
C57.7	Malignant neoplasm of other specified female genital organs
C62.02	Malignant neoplasm of undescended left testis
C63.2	Malignant neoplasm of scrotum
C65.1	Malignant neoplasm of right renal pelvis
C67.6	Malignant neoplasm of ureteric orifice
C69.10	Malignant neoplasm of unspecified cornea
C40.11	Malignant neoplasm of short bones of right upper limb
C40.90	Malignant neoplasm of unspecified bones and articular cartilage of unspecified limb
C76.8	Malignant neoplasm of other specified ill-defined sites
C43.12	Malignant melanoma of left eyelid, including canthus
C43.71	Malignant melanoma of right lower limb, including hip
C4A.22	Merkel cell carcinoma of left ear and external auricular canal
C4A.60	Merkel cell carcinoma of unspecified upper limb, including shoulder
C44.02	Squamous cell carcinoma of skin of lip
C44.122	Squamous cell carcinoma of skin of right eyelid, including canthus
C44.219	Basal cell carcinoma of skin of left ear and external auricular canal
C44.310	Basal cell carcinoma of skin of unspecified parts of face
C44.42	Squamous cell carcinoma of skin of scalp and neck
C44.529	Squamous cell carcinoma of skin of other part of trunk
C82.05	Follicular lymphoma grade I, lymph nodes of inguinal region and lower limb
Z85.110	Personal history of malignant carcinoid tumor of bronchus and lung
C44.619	Basal cell carcinoma of skin of left upper limb, including shoulder
C44.702	Unspecified malignant neoplasm of skin of right lower limb, including hip
C44.792	Other specified malignant neoplasm of skin of right lower limb, including hip
C45.2	Mesothelioma of pericardium
C46.50	Kaposi's sarcoma of unspecified lung
C47.21	Malignant neoplasm of peripheral nerves of right lower limb, including hip
C48.8	Malignant neoplasm of overlapping sites of retroperitoneum and peritoneum
C49.5	Malignant neoplasm of connective and soft tissue of pelvis
C50.222	Malignant neoplasm of upper-inner quadrant of left male breast
C50.519	Malignant neoplasm of lower-outer quadrant of unspecified female breast
C81.46	Lymphocyte-rich Hodgkin lymphoma, intrapelvic lymph nodes
C81.92	Hodgkin lymphoma, unspecified, intrathoracic lymph nodes
C82.07	Follicular lymphoma grade I, spleen
C82.19	Follicular lymphoma grade II, extranodal and solid organ sites
C84.01	Mycosis fungoides, lymph nodes of head, face, and neck
C84.13	Sezary disease, intra-abdominal lymph nodes
C84.46	Peripheral T-cell lymphoma, not classified, intrapelvic lymph nodes
C84.68	Anaplastic large cell lymphoma, ALK-positive, lymph nodes of multiple sites
C82.21	Follicular lymphoma grade III, unspecified, lymph nodes of head, face, and neck
C49.3	Malignant neoplasm of connective and soft tissue of thorax
C82.33	Follicular lymphoma grade IIIa, intra-abdominal lymph nodes
C82.45	Follicular lymphoma grade IIIb, lymph nodes of inguinal region and lower limb
C82.59	Diffuse follicle center lymphoma, extranodal and solid organ sites
D05.00	Lobular carcinoma in situ of unspecified breast
D07.1	Carcinoma in situ of vulva
C84.Z0	Other mature T/NK-cell lymphomas, unspecified site
C84.91	Mature T/NK-cell lymphomas, unspecified, lymph nodes of head, face, and neck
C85.15	Unspecified B-cell lymphoma, lymph nodes of inguinal region and lower limb
C85.28	Mediastinal (thymic) large B-cell lymphoma, lymph nodes of multiple sites
C85.94	Non-Hodgkin lymphoma, unspecified, lymph nodes of axilla and upper limb
C88.0	Waldenstrom macroglobulinemia
D07.4	Carcinoma in situ of penis
D09.20	Carcinoma in situ of unspecified eye
C91.30	Prolymphocytic leukemia of B-cell type not having achieved remission
C92.10	Chronic myeloid leukemia, BCR/ABL-positive, not having achieved remission
C93.00	Acute monoblastic/monocytic leukemia, not having achieved remission
C81.19	Nodular sclerosis Hodgkin lymphoma, extranodal and solid organ sites
C81.36	Lymphocyte depleted Hodgkin lymphoma, intrapelvic lymph nodes
C94.41	Acute panmyelosis with myelofibrosis, in remission
C96.4	Sarcoma of dendritic cells (accessory cells)
D00.02	Carcinoma in situ of buccal mucosa
D01.5	Carcinoma in situ of liver, gallbladder and bile ducts
D02.3	Carcinoma in situ of other parts of respiratory system
D03.71	Melanoma in situ of right lower limb, including hip
D04.30	Carcinoma in situ of skin of unspecified part of face
C24.9	Malignant neoplasm of biliary tract, unspecified
C71.5	Malignant neoplasm of cerebral ventricle
C82.34	Follicular lymphoma grade IIIa, lymph nodes of axilla and upper limb
J91.0	Malignant pleural effusion
Z85.030	Personal history of malignant carcinoid tumor of large intestine
C82.87	Other types of follicular lymphoma, spleen
C82.97	Follicular lymphoma, unspecified, spleen
C83.08	Small cell B-cell lymphoma, lymph nodes of multiple sites
C83.32	Diffuse large B-cell lymphoma, intrathoracic lymph nodes
C83.54	Lymphoblastic (diffuse) lymphoma, lymph nodes of axilla and upper limb
C83.78	Burkitt lymphoma, lymph nodes of multiple sites
C83.92	Non-follicular (diffuse) lymphoma, unspecified, intrathoracic lymph nodes
R85.614	Cytologic evidence of malignancy on smear of anus
C83.09	Small cell B-cell lymphoma, extranodal and solid organ sites
C83.30	Diffuse large B-cell lymphoma, unspecified site
C83.70	Burkitt lymphoma, unspecified site
C83.79	Burkitt lymphoma, extranodal and solid organ sites
C83.90	Non-follicular (diffuse) lymphoma, unspecified, unspecified site
C14.2	Malignant neoplasm of Waldeyer's ring
C16.4	Malignant neoplasm of pylorus
C17.8	Malignant neoplasm of overlapping sites of small intestine
C20	Malignant neoplasm of rectum
C22.1	Intrahepatic bile duct carcinoma
C34.10	Malignant neoplasm of upper lobe, unspecified bronchus or lung
C34.90	Malignant neoplasm of unspecified part of unspecified bronchus or lung
C38.8	Malignant neoplasm of overlapping sites of heart, mediastinum and pleura
C82.66	Cutaneous follicle center lymphoma, intrapelvic lymph nodes
C69.41	Malignant neoplasm of right ciliary body
C69.61	Malignant neoplasm of right orbit
C70.0	Malignant neoplasm of cerebral meninges
C71.4	Malignant neoplasm of occipital lobe
C74.11	Malignant neoplasm of medulla of right adrenal gland
C75.0	Malignant neoplasm of parathyroid gland
C75.8	Malignant neoplasm with pluriglandular involvement, unspecified
C7A.022	Malignant carcinoid tumor of the ascending colon
C7A.093	Malignant carcinoid tumor of the kidney
C7B.8	Other secondary neuroendocrine tumors
C76.50	Malignant neoplasm of unspecified lower limb
C77.8	Secondary and unspecified malignant neoplasm of lymph nodes of multiple regions
C79.81	Secondary malignant neoplasm of breast
C80.2	Malignant neoplasm associated with transplanted organ
C81.13	Nodular sclerosis Hodgkin lymphoma, intra-abdominal lymph nodes
C00.6	Malignant neoplasm of commissure of lip, unspecified
C02.9	Malignant neoplasm of tongue, unspecified
C11.1	Malignant neoplasm of posterior wall of nasopharynx
C50.829	Malignant neoplasm of overlapping sites of unspecified male breast
C52	Malignant neoplasm of vagina
C55	Malignant neoplasm of uterus, part unspecified
C57.11	Malignant neoplasm of right broad ligament
C60.8	Malignant neoplasm of overlapping sites of penis
C66.1	Malignant neoplasm of right ureter
C67.7	Malignant neoplasm of urachus
C69.22	Malignant neoplasm of left retina
C40.12	Malignant neoplasm of short bones of left upper limb
C40.81	Malignant neoplasm of overlapping sites of bone and articular cartilage of right limb
C41.2	Malignant neoplasm of vertebral column
C43.39	Malignant melanoma of other parts of face
C4A.72	Merkel cell carcinoma of left lower limb, including hip
C44.101	Unspecified malignant neoplasm of skin of unspecified eyelid, including canthus
C44.129	Squamous cell carcinoma of skin of left eyelid, including canthus
C44.300	Unspecified malignant neoplasm of skin of unspecified part of face
C44.320	Squamous cell carcinoma of skin of unspecified parts of face
C44.49	Other specified malignant neoplasm of skin of scalp and neck
C44.519	Basal cell carcinoma of skin of other part of trunk
C44.609	Unspecified malignant neoplasm of skin of left upper limb, including shoulder
C44.721	Squamous cell carcinoma of skin of unspecified lower limb, including hip
C44.82	Squamous cell carcinoma of overlapping sites of skin
C45.1	Mesothelioma of peritoneum
C46.52	Kaposi's sarcoma of left lung
C47.20	Malignant neoplasm of peripheral nerves of unspecified lower limb, including hip
C47.8	Malignant neoplasm of overlapping sites of peripheral nerves and autonomic nervous system
C49.9	Malignant neoplasm of connective and soft tissue, unspecified
C81.93	Hodgkin lymphoma, unspecified, intra-abdominal lymph nodes
C82.06	Follicular lymphoma grade I, intrapelvic lymph nodes
C82.17	Follicular lymphoma grade II, spleen
C84.11	Sezary disease, lymph nodes of head, face, and neck
C84.41	Peripheral T-cell lymphoma, not classified, lymph nodes of head, face, and neck
C84.63	Anaplastic large cell lymphoma, ALK-positive, intra-abdominal lymph nodes
D04.60	Carcinoma in situ of skin of unspecified upper limb, including shoulder
D04.9	Carcinoma in situ of skin, unspecified
C84.99	Mature T/NK-cell lymphomas, unspecified, extranodal and solid organ sites
C85.80	Other specified types of non-Hodgkin lymphoma, unspecified site
[truncated: 235 more rows]

## Sheet: Chronic Hypertension
Chronic Hypertension
Back to Variable List
ICD-9-Code	Diagnosis Description
437.2	Hypertensive encephalopathy
401.1	Benign essential hypertension
402.90	Unspecified hypertensive heart disease without heart failure
403.01	Hypertensive chronic kidney disease, malignant, with chronic kidney disease stage V or end stage renal disease
403.10	Hypertensive chronic kidney disease, benign, with chronic kidney disease stage I through stage IV, or unspecified
404.00	Hypertensive heart and chronic kidney disease, malignant, without heart failure and with chronic kidney disease stage I through stage IV, or unspecified
404.91	Hypertensive heart and chronic kidney disease, unspecified, with heart failure and with chronic kidney disease stage I through stage IV, or unspecified
404.93	Hypertensive heart and chronic kidney disease, unspecified, with heart failure and chronic kidney disease stage V or end stage renal disease
405.91	Unspecified renovascular hypertension
404.0	MAL HYPERT HRT/RENAL DIS J80 S89
404.1	BEN HYPERT HRT/RENAL DIS J80 S89
405.19	Other benign secondary hypertension
403.1	BENIGN HYPERT RENAL DIS J80 S89
402.91	Unspecified hypertensive heart disease with heart failure
404.03	Hypertensive heart and chronic kidney disease, malignant, with heart failure and with chronic kidney disease stage V or end stage renal disease
405.01	Malignant renovascular hypertension
403.0	MAL HYPERTENS RENAL DIS J80 S89
404.9	HYPERT HRT/RENAL DIS NOS J80 S89
404.11	Hypertensive heart and chronic kidney disease, benign, with heart failure and with chronic kidney disease stage I through stage IV, or unspecified
402.10	Benign hypertensive heart disease without heart failure
404.01	Hypertensive heart and chronic kidney disease, malignant, with heart failure and with chronic kidney disease stage I through stage IV, or unspecified
405.09	Other malignant secondary hypertension
404.02	Hypertensive heart and chronic kidney disease, malignant, without heart failure and with chronic kidney disease stage V or end stage renal disease
403.00	Hypertensive chronic kidney disease, malignant, with chronic kidney disease stage I through stage IV, or unspecified
404.12	Hypertensive heart and chronic kidney disease, benign, without heart failure and with chronic kidney disease stage V or end stage renal disease
404.92	Hypertensive heart and chronic kidney disease, unspecified, without heart failure and with chronic kidney disease stage V or end stage renal disease
402.00	Malignant hypertensive heart disease without heart failure
404.10	Hypertensive heart and chronic kidney disease, benign, without heart failure and with chronic kidney disease stage I through stage IV, or unspecified
403.11	Hypertensive chronic kidney disease, benign, with chronic kidney disease stage V or end stage renal disease
404.90	Hypertensive heart and chronic kidney disease, unspecified, without heart failure and with chronic kidney disease stage I through stage IV, or unspecified
401.0	Malignant essential hypertension
403.91	Hypertensive chronic kidney disease, unspecified, with chronic kidney disease stage V or end stage renal disease
405.99	Other unspecified secondary hypertension
405.11	Benign renovascular hypertension
402.01	Malignant hypertensive heart disease with heart failure
401.9	Unspecified essential hypertension
403.90	Hypertensive chronic kidney disease, unspecified, with chronic kidney disease stage I through stage IV, or unspecified
403.9	HYPERTENS RENAL DIS NOS J80 S89
402.11	Benign hypertensive heart disease with heart failure
404.13	Hypertensive heart and chronic kidney disease, benign, with heart failure and chronic kidney disease stage V or end stage renal disease

## Sheet: Chronic Cerebrovasular Disease
Chronic Cerebrovascular Disease
Back to Variable List
ICD-9-Code	Diagnosis Description
430	Subarachnoid hemorrhage
431	Intracerebral hemorrhage
432.0	Nontraumatic extradural hemorrhage
432.1	Subdural hemorrhage
432.9	Unspecified intracranial hemorrhage
433.0	BASILAR ARTERY OCCLUSION
433.00	Occlusion and stenosis of basilar artery without mention of cerebral infarction
433.01	Occlusion and stenosis of basilar artery with cerebral infarction
433.1	CAROTID ARTERY OCCLUSION
433.10	Occlusion and stenosis of carotid artery without mention of cerebral infarction
433.11	Occlusion and stenosis of carotid artery with cerebral infarction
433.2	VERTEBRAL ART OCCLUSION
433.20	Occlusion and stenosis of vertebral artery without mention of cerebral infarction
433.21	Occlusion and stenosis of vertebral artery with cerebral infarction
433.3	MULT PRECEREB OCCLUSION
433.30	Occlusion and stenosis of multiple and bilateral precerebral arteries without mention of cerebral infarction
433.31	Occlusion and stenosis of multiple and bilateral precerebral arteries with cerebral infarction
433.8	PRECEREB OCCLUSION NEC
433.80	Occlusion and stenosis of other specified precerebral artery without mention of cerebral infarction
433.81	Occlusion and stenosis of other specified precerebral artery with cerebral infarction
433.9	PRECEREB OCCLUSION NOS
433.90	Occlusion and stenosis of unspecified precerebral artery without mention of cerebral infarction
433.91	Occlusion and stenosis of unspecified precerebral artery with cerebral infarction
434.0	CEREBRAL THROMBOSIS
434.00	Cerebral thrombosis without mention of cerebral infarction
434.01	Cerebral thrombosis with cerebral infarction
434.1	CEREBRAL EMBOLISM
434.10	Cerebral embolism without mention of cerebral infarction
434.11	Cerebral embolism with cerebral infarction
434.9	CEREBR ARTERY OCCLUS NOS
434.90	Cerebral artery occlusion, unspecified without mention of cerebral infarction
434.91	Cerebral artery occlusion, unspecified with cerebral infarction
435.0	Basilar artery syndrome
435.1	Vertebral artery syndrome
435.2	Subclavian steal syndrome
435.3	Vertebrobasilar artery syndrome
435.8	Other specified transient cerebral ischemias
435.9	Unspecified transient cerebral ischemia
436	Acute, but ill-defined, cerebrovascular disease
437.0	Cerebral atherosclerosis
437.1	Other generalized ischemic cerebrovascular disease
437.3	Cerebral aneurysm, nonruptured
437.4	Cerebral arteritis
437.5	Moyamoya disease
437.6	Nonpyogenic thrombosis of intracranial venous sinus
437.7	Transient global amnesia
437.8	Other ill-defined cerebrovascular disease
437.9	Unspecified cerebrovascular disease
438	LATE EFF CEREBROVASC DIS
438.0	Late effects of cerebrovascular disease, cognitive deficits
438.10	Late effects of cerebrovascular disease, speech and language deficit, unspecified
438.11	Late effects of cerebrovascular disease, aphasia
438.12	Late effects of cerebrovascular disease, dysphasia
438.13	Late effects of cerebrovascular disease, dysarthria
438.14	Late effects of cerebrovascular disease, fluency disorder
438.19	Late effects of cerebrovascular disease, other speech and language deficits
438.20	Late effects of cerebrovascular disease, hemiplegia affecting unspecified side
438.21	Late effects of cerebrovascular disease, hemiplegia affecting dominant side
438.22	Late effects of cerebrovascular disease, hemiplegia affecting nondominant side
438.30	Late effects of cerebrovascular disease, monoplegia of upper limb affecting unspecified side
438.31	Late effects of cerebrovascular disease, monoplegia of upper limb affecting dominant side
438.32	Late effects of cerebrovascular disease, monoplegia of upper limb affecting nondominant side
438.40	Late effects of cerebrovascular disease, monoplegia of lower limb affecting unspecified side
438.41	Late effects of cerebrovascular disease, monoplegia of lower limb affecting dominant side
438.42	Late effects of cerebrovascular disease, monoplegia of lower limb affecting nondominant side
438.50	Late effects of cerebrovascular disease, other paralytic syndrome affecting unspecified side
438.51	Late effects of cerebrovascular disease, other paralytic syndrome affecting dominant side
438.52	Late effects of cerebrovascular disease, other paralytic syndrome affecting nondominant side
438.53	Late effects of cerebrovascular disease, other paralytic syndrome, bilateral
438.6	Late effects of cerebrovascular disease, alterations of sensations
438.7	Late effects of cerebrovascular disease, disturbances of vision
438.81	Other late effects of cerebrovascular disease, apraxia
438.82	Other late effects of cerebrovascular disease, dysphagia
438.83	Other late effects of cerebrovascular disease, facial weakness
438.84	Other late effects of cerebrovascular disease, ataxia
438.85	Other late effects of cerebrovascular disease, vertigo
438.89	Other late effects of cerebrovascular disease
438.9	Unspecified late effects of cerebrovascular disease

[truncated: 2 more sheets: Obesity, Chronic hyperlipidemia]
